# Supplementary material for: fac-Bis(acetonitrile-κN)tricarbonyl­(trifluoro­acetato-κO)rhenium(I)
Source: Acta Crystallogr Sect E Struct Rep Online. 2008 Sep 24;64(Pt 10):m1314. doi: 10.1107/S1600536808029966 (PMC2959409; doi:10.1107/S1600536808029966)
Supplement: Supplementary file 2 [file e-64-m1314-Isup2.hkl]

# 
# h,k,l, Fc-squared, Fo-squared, sigma(Fo-squared) and status flag 
# 
data_I
_shelx_title ' re1_0m    P21/c   (100K)' 
_shelx_refln_list_code          4 
_shelx_F_calc_maximum      398.25 
_exptl_crystal_F_000       864.00 
_reflns_d_resolution_high  0.6196 
 
loop_ 
 _symmetry_equiv_pos_as_xyz 
 'x, y, z' 
 '-x, y+1/2, -z+1/2' 
 '-x, -y, -z' 
 'x, -y-1/2, z-1/2' 
 
_cell_length_a    10.8243 
_cell_length_b    10.4745 
_cell_length_c    14.4772 
_cell_angle_alpha  90.000 
_cell_angle_beta  125.584 
_cell_angle_gamma  90.000 
 
_shelx_F_squared_multiplier     1.000 
 
loop_ 
 _refln_index_h 
 _refln_index_k 
 _refln_index_l 
 _refln_F_squared_calc 
 _refln_F_squared_meas 
 _refln_F_squared_sigma 
 _refln_observed_status 
   2   0   0    37332.84    37709.32   2176.59 o 
   3   0   0    19284.78    19982.65    741.15 o 
   4   0   0       21.50       14.68     12.09 o 
   5   0   0    15677.76    15888.81    744.30 o 
   6   0   0    22381.13    25744.15    633.38 o 
   7   0   0      326.49      362.26     29.29 o 
   8   0   0    13843.76    15015.14    443.17 o 
   9   0   0     3189.99     3313.68    115.88 o 
  10   0   0     1523.67     1549.94    102.27 o 
  11   0   0     7356.15     7364.63    385.74 o 
  12   0   0      931.85     1144.47     99.32 o 
  13   0   0      719.22      769.05     80.06 o 
  14   0   0     1398.83     1392.08    108.56 o 
   1   1   0      721.36      495.95     17.38 o 
   2   1   0     5859.63     5507.68    230.93 o 
   3   1   0     1397.27     1589.67     41.65 o 
   4   1   0      544.49      487.05     18.47 o 
   5   1   0     1447.32     1782.29     41.78 o 
   6   1   0      328.42      421.11     25.13 o 
   7   1   0       95.09      109.10     15.76 o 
   8   1   0       37.63       47.87     12.10 o 
   9   1   0      157.50      189.69     18.40 o 
  10   1   0      141.30      165.64     20.31 o 
  11   1   0       11.95       23.34     18.40 o 
  12   1   0      102.28      117.44     30.71 o 
  13   1   0       14.07       35.32     29.32 o 
  14   1   0        6.26        7.48     25.10 o 
   0   2   0    45710.70    53415.22   1606.34 o 
   1   2   0    19973.89    22095.09    758.39 o 
   2   2   0    13834.73    15717.62    362.15 o 
   3   2   0    73690.63    76419.55   1596.40 o 
   4   2   0       27.23       84.58     20.85 o 
   5   2   0    34153.43    35515.41    578.73 o 
   6   2   0    15951.06    16894.40    407.27 o 
   7   2   0      303.35      337.62     26.95 o 
   8   2   0    11522.95    12109.47    284.76 o 
   9   2   0     4045.05     4172.71    109.71 o 
  10   2   0      718.60      745.04     44.33 o 
  11   2   0     6482.52     7005.96    221.99 o 
  12   2   0      715.20      749.95     58.15 o 
  13   2   0      834.46      960.71     63.47 o 
  14   2   0     1238.07     1303.17     73.57 o 
   1   3   0     2802.29     3158.81     62.90 o 
   2   3   0      354.98      474.76     17.43 o 
   3   3   0     2831.58     3057.45     64.20 o 
   4   3   0     5192.19     5424.69     95.92 o 
   5   3   0     4958.36     4977.23     84.95 o 
   6   3   0      346.15      298.79     16.66 o 
   7   3   0     4931.79     5042.77    153.57 o 
   8   3   0      825.61      927.30     36.44 o 
   9   3   0     1126.97     1183.27     59.38 o 
  10   3   0      592.25      643.10     41.77 o 
  11   3   0       52.10       12.78     19.03 o 
  12   3   0      433.32      490.63     46.80 o 
  13   3   0      144.54      169.44     34.36 o 
   0   4   0    55597.48    63632.23   2258.54 o 
   1   4   0     2603.59     3093.20     74.90 o 
   2   4   0     9806.46    10627.72    199.67 o 
   3   4   0    20790.98    21792.01    410.82 o 
   4   4   0     4627.46     4958.68     94.12 o 
   5   4   0    12818.32    13345.76    219.16 o 
   6   4   0    15298.58    15993.51    261.22 o 
   7   4   0      382.33      409.64     23.62 o 
   8   4   0    11706.82    12208.08    255.83 o 
   9   4   0     2097.91     2276.42     89.01 o 
  10   4   0      706.59      751.82     52.24 o 
  11   4   0     3594.97     4070.38    140.03 o 
  12   4   0      418.41      390.76     46.47 o 
  13   4   0      459.72      524.23     47.17 o 
   1   5   0     7251.19     7999.84    147.95 o 
   2   5   0    13194.13    13318.00    208.96 o 
   3   5   0     1581.80     1623.59     42.40 o 
   4   5   0    13112.08    13208.34    230.03 o 
   5   5   0     2545.70     2576.21     53.66 o 
   6   5   0     4513.84     4648.66     89.91 o 
   7   5   0     4778.04     4936.62    111.72 o 
   8   5   0      234.74      252.92     22.47 o 
   9   5   0      888.86      937.39    113.61 o 
  10   5   0     2072.65     2234.86    136.83 o 
  11   5   0       86.85       88.35     23.06 o 
  12   5   0      860.39     1159.94    104.17 o 
  13   5   0      628.02      576.63     73.08 o 
   0   6   0    16929.48    17855.10    527.77 o 
   1   6   0     2250.60     2531.96     56.16 o 
   2   6   0     4981.19     5250.10     90.53 o 
   3   6   0    11833.21    12741.47    271.96 o 
   4   6   0      156.65      153.03     21.31 o 
   5   6   0     8426.35     8542.40    164.88 o 
   6   6   0     8345.04     8285.90    171.18 o 
   7   6   0       19.00       29.06     17.91 o 
   8   6   0     2006.76     2038.06     67.32 o 
   9   6   0      921.50     1015.17     44.19 o 
  10   6   0      222.64      246.04     27.26 o 
  11   6   0     2015.45     2233.32    112.44 o 
  12   6   0      152.29      262.01     59.13 o 
  13   6   0      361.95      383.16     60.95 o 
   1   7   0    18618.31    18179.31    333.86 o 
   2   7   0     7392.79     7264.14    130.97 o 
   3   7   0     2170.63     2145.65     59.43 o 
   4   7   0    13286.07    13207.96    314.32 o 
   5   7   0     3241.24     3152.85     77.85 o 
   6   7   0     1786.04     1755.71     47.68 o 
   7   7   0     6444.16     6277.73    167.30 o 
   8   7   0      769.51      679.58     34.34 o 
   9   7   0     1920.28     2026.74     83.14 o 
  10   7   0     2328.47     2543.39    109.79 o 
  11   7   0        0.08       58.38     45.34 o 
  12   7   0      919.78     1194.51    107.35 o 
   0   8   0     8357.99     8309.66    273.23 o 
   1   8   0      327.56      315.63     13.37 o 
   2   8   0     1919.73     1903.38     42.62 o 
   3   8   0     3557.46     3707.47     92.56 o 
   4   8   0       20.98       25.23     11.11 o 
   5   8   0     1021.69     1087.43     36.20 o 
   6   8   0     1220.89     1161.37     48.40 o 
   7   8   0        0.60       -5.95     20.79 o 
   8   8   0     1307.84     1316.34     61.10 o 
   9   8   0      459.30      487.07     45.34 o 
  10   8   0       31.53       31.72     25.70 o 
  11   8   0      586.63      651.77    112.51 o 
  12   8   0       88.28       73.99     47.46 o 
   1   9   0    11539.60    11035.52    206.91 o 
   2   9   0     9858.18     9519.50    180.16 o 
   3   9   0      653.79      675.34     26.40 o 
   4   9   0     8449.40     8133.66    227.83 o 
   5   9   0     2519.96     2476.25    110.00 o 
   6   9   0     2070.02     2055.83     89.19 o 
   7   9   0     5816.37     5497.16    163.81 o 
   8   9   0      544.35      469.31     31.79 o 
   9   9   0     2267.39     2324.04     83.46 o 
  10   9   0     2423.91     2617.69    252.38 o 
  11   9   0        1.23        4.31     23.95 o 
  12   9   0      996.46     1298.68    114.33 o 
   0  10   0      183.51      279.21     18.88 o 
   1  10   0       97.13      116.18     12.29 o 
   2  10   0      251.54      227.06     12.78 o 
   3  10   0      433.84      447.26     21.69 o 
   4  10   0      137.90       94.69     16.92 o 
   5  10   0      278.87      351.31     23.98 o 
   6  10   0      289.67      292.29     26.51 o 
   7  10   0       68.99       27.62     17.42 o 
   8  10   0      136.77      168.09     25.55 o 
   9  10   0       91.38      136.01     33.05 o 
  10  10   0       51.26       67.06     36.77 o 
  11  10   0       59.78       71.20     26.49 o 
   1  11   0     6758.92     6528.52    117.52 o 
   2  11   0     3564.31     3345.22     69.97 o 
   3  11   0      584.68      524.74     23.75 o 
   4  11   0     6647.03     6431.92    184.16 o 
   5  11   0     2501.91     2310.17    149.12 o 
   6  11   0     1893.83     1881.05     77.54 o 
   7  11   0     4204.33     3982.63    145.39 o 
   8  11   0      315.04      231.68     35.18 o 
   9  11   0     1252.65     1379.19     87.79 o 
  10  11   0     1329.25     1322.03     87.18 o 
   0  12   0       15.82       59.83     11.14 o 
   1  12   0        3.18       32.84      7.94 o 
   2  12   0      155.36      181.69     12.45 o 
   3  12   0        3.57       50.57     15.12 o 
   4  12   0       71.43       44.78     30.25 o 
   5  12   0       41.37      116.81     20.06 o 
   6  12   0       18.49       32.20     17.29 o 
   7  12   0        2.27       -1.62     15.93 o 
   8  12   0        1.17        2.43     22.29 o 
   9  12   0        3.35       -2.73     24.11 o 
  10  12   0       15.87        8.04     26.84 o 
   1  13   0     3418.66     3302.48     64.16 o 
   2  13   0     3176.23     3112.06     93.95 o 
   3  13   0      368.83      363.02     33.43 o 
   4  13   0     3265.93     3102.11    193.55 o 
   5  13   0      853.36      775.15     43.02 o 
   6  13   0      660.39      650.78     53.07 o 
   7  13   0     1450.55     1348.56     83.09 o 
   8  13   0      157.58      131.16     29.72 o 
   9  13   0      637.41      665.49     57.31 o 
   0  14   0      270.48      347.01     22.89 o 
   1  14   0      197.04      208.04     14.58 o 
   2  14   0       40.06       56.90     13.99 o 
   3  14   0      452.65      558.55     36.00 o 
   4  14   0        4.77       -2.36     15.54 o 
   5  14   0      244.75      273.99     34.72 o 
   6  14   0       83.03       62.92     25.62 o 
   7  14   0       10.35        2.43     21.53 o 
   1  15   0     1612.24     1608.56     65.61 o 
   2  15   0      769.12      665.93     37.62 o 
   3  15   0      189.13      182.86     22.05 o 
   4  15   0     1160.85     1098.08     71.11 o 
   5  15   0      442.85      437.74     42.30 o 
   6  15   0      246.60      224.25     33.05 o 
   0  16   0      498.75      648.50     52.16 o 
   1  16   0      145.20      136.40     21.05 o 
   2  16   0      150.24      202.15     25.09 o 
   3  16   0      338.51      458.10     41.70 o 
   4  16   0        2.84       -5.09     15.25 o 
 -14   1   1       10.24       33.34     28.25 o 
 -13   1   1     2321.44     2364.83    108.76 o 
 -12   1   1     2361.65     2341.04    107.63 o 
 -11   1   1     1183.94     1257.04     73.60 o 
 -10   1   1    10340.76    10714.95    336.01 o 
  -9   1   1     2083.85     2188.61     73.62 o 
  -8   1   1     6032.26     6407.44    151.08 o 
  -7   1   1    23957.57    24782.16    465.19 o 
  -6   1   1     1102.34     1147.52     34.64 o 
  -5   1   1    20515.29    20780.82    494.02 o 
  -4   1   1    42328.02    43065.83    839.60 o 
  -3   1   1     2292.01     2564.21    130.12 o 
  -2   1   1    58131.08    53725.35   1356.07 o 
  -1   1   1    47065.95    34725.86   1610.12 o 
   0   1   1     7223.62     8012.03    581.99 o 
   1   1   1    97286.45    97656.10   2233.58 o 
   2   1   1     4246.13     4531.34    157.39 o 
   3   1   1    10562.84    11167.47    253.51 o 
   4   1   1    41191.57    40146.33    813.09 o 
   5   1   1     1766.36     1915.81     48.49 o 
   6   1   1    11833.95    12436.12    263.22 o 
   7   1   1    17527.87    19179.91    439.90 o 
   8   1   1       62.10       75.58     19.71 o 
   9   1   1     6196.34     6556.90    162.30 o 
  10   1   1     4046.19     4250.54    127.29 o 
  11   1   1      351.03      344.76     31.89 o 
  12   1   1     3108.87     3333.49    141.58 o 
  13   1   1      480.06      534.57    121.91 o 
 -14   2   1      161.11      157.15     43.21 o 
 -13   2   1       60.11       59.41     28.34 o 
 -12   2   1       39.05       73.96     32.90 o 
 -11   2   1      465.25      503.31     36.89 o 
 -10   2   1       89.97       84.99     21.29 o 
  -9   2   1      620.51      636.17     31.42 o 
  -8   2   1      958.15      995.45     34.31 o 
  -7   2   1      657.79      689.83     25.26 o 
  -6   2   1     1576.65     1609.78     36.77 o 
  -5   2   1     1081.90     1137.39     29.75 o 
  -4   2   1     1125.03     1094.13     33.84 o 
  -3   2   1     4952.59     5092.90    198.31 o 
  -2   2   1     7369.88     7284.54    147.17 o 
  -1   2   1     8189.27     8268.44    235.90 o 
   0   2   1     5801.69     6866.50    135.77 o 
   1   2   1      245.18      226.82     10.59 o 
   2   2   1     1719.78     2020.00     43.99 o 
   3   2   1     2499.62     2722.13     62.32 o 
   4   2   1      712.45      725.80     20.95 o 
   5   2   1     1709.29     1645.77     38.58 o 
   6   2   1     1307.30     1424.45     45.06 o 
   7   2   1      596.74      568.60     25.97 o 
   8   2   1      740.57      743.00     35.02 o 
   9   2   1       33.85       33.61     11.79 o 
  10   2   1      398.02      408.35     33.42 o 
  11   2   1      309.01      372.23     32.22 o 
  12   2   1        0.46        3.27     26.09 o 
  13   2   1      110.44      152.13     33.59 o 
 -14   3   1        3.85       66.32     29.27 o 
 -13   3   1     1827.41     1794.70     89.62 o 
 -12   3   1     1701.68     1887.91    137.45 o 
 -11   3   1     1227.91     1352.43     62.73 o 
 -10   3   1     7293.16     7638.54    240.93 o 
  -9   3   1     2895.29     2978.65     80.11 o 
  -8   3   1     2784.93     2930.67     86.81 o 
  -7   3   1    25854.55    26570.26    453.12 o 
  -6   3   1      310.69      317.88     13.70 o 
  -5   3   1    25477.14    26118.63    455.83 o 
  -4   3   1    34320.33    35044.09    712.90 o 
  -3   3   1      195.82      205.69     10.25 o 
  -2   3   1    13607.35    13074.77    300.72 o 
  -1   3   1    18115.52    19894.50    500.54 o 
   0   3   1    19151.20    22111.79    479.95 o 
   1   3   1    42136.96    45975.11   1054.45 o 
   2   3   1    15032.82    17128.68    386.33 o 
   3   3   1     9516.16    10300.50    326.07 o 
   4   3   1    33780.34    35545.58    606.36 o 
   5   3   1      692.97      659.22     21.93 o 
   6   3   1    13313.54    13992.14    266.92 o 
   7   3   1    12482.57    13012.69    292.27 o 
   8   3   1       45.00       69.32     14.92 o 
   9   3   1     4581.36     4751.58    174.94 o 
  10   3   1     2987.12     3292.39    117.87 o 
  11   3   1      237.94      255.38     37.68 o 
  12   3   1     2452.17     2610.33    118.10 o 
  13   3   1      437.79      446.13     44.82 o 
 -14   4   1      354.62      282.24     39.54 o 
 -13   4   1      118.15      133.83     32.30 o 
 -12   4   1      624.65      615.42     51.03 o 
 -11   4   1     1642.92     1799.57    109.84 o 
 -10   4   1       43.45       60.05     20.55 o 
  -9   4   1     1607.53     1568.75     71.23 o 
  -8   4   1     1519.89     1567.51     72.84 o 
  -7   4   1       21.22       24.97      7.69 o 
  -6   4   1     8355.02     8742.38    162.69 o 
  -5   4   1     6911.96     6901.51    113.69 o 
  -4   4   1     1466.62     1470.08     31.04 o 
  -3   4   1     8456.49     8427.12    145.71 o 
  -2   4   1     1068.09     1062.37     46.49 o 
  -1   4   1     7361.78     7821.06    194.30 o 
   0   4   1    14482.50    16361.33    394.45 o 
   1   4   1     3050.34     3193.72     62.60 o 
   2   4   1     8876.86     9441.86    192.27 o 
   3   4   1     7957.46     8131.82    155.55 o 
   4   4   1     2088.80     2137.04     49.13 o 
   5   4   1     6906.40     6886.52    127.82 o 
   6   4   1     3033.14     3000.23     62.97 o 
   7   4   1      347.81      348.70     22.48 o 
   8   4   1     3269.81     3454.38    107.14 o 
   9   4   1      261.41      268.30     24.53 o 
  10   4   1     1193.44     1318.67     66.01 o 
  11   4   1      986.16     1210.84     59.12 o 
  12   4   1       78.71       90.27     31.47 o 
  13   4   1      246.65      303.88     39.03 o 
 -13   5   1      880.52      906.12     90.22 o 
 -12   5   1     1110.99     1141.08     69.63 o 
 -11   5   1      239.80      286.14     30.74 o 
 -10   5   1     4270.83     4248.36    197.14 o 
  -9   5   1     1130.88     1145.54     46.50 o 
  -8   5   1     3216.95     3421.32     99.89 o 
  -7   5   1    10361.24    10846.56    307.55 o 
  -6   5   1      633.61      657.41     22.25 o 
  -5   5   1    11006.02    10896.40    226.80 o 
  -4   5   1    20254.98    20661.04    348.90 o 
  -3   5   1     1157.28     1237.96     25.23 o 
  -2   5   1    11119.88    11910.32    210.98 o 
  -1   5   1    15539.10    16589.48    352.92 o 
   0   5   1     2695.92     2936.69     67.48 o 
   1   5   1    26612.86    28331.08    507.04 o 
   2   5   1     5501.59     5543.58    105.17 o 
   3   5   1     5545.27     5843.62    114.93 o 
   4   5   1    17802.44    18353.87    313.78 o 
   5   5   1     1805.22     1868.65     40.22 o 
   6   5   1     6063.83     6145.73    135.30 o 
   7   5   1     7161.38     7617.07    165.52 o 
   8   5   1      105.42       95.34     16.25 o 
   9   5   1     2183.59     2398.94     93.70 o 
  10   5   1     1697.27     1812.60     83.23 o 
  11   5   1      150.01      107.50     51.25 o 
  12   5   1     1638.96     1818.30    136.31 o 
  13   5   1      250.39      318.26     60.04 o 
 -13   6   1       33.27        9.55     40.18 o 
 -12   6   1     1034.84     1255.01    109.17 o 
 -11   6   1     1606.21     1737.58    113.42 o 
 -10   6   1      205.14      206.30     33.52 o 
  -9   6   1     2514.29     2387.43    146.46 o 
  -8   6   1     3083.02     3278.19    114.93 o 
  -7   6   1      177.96      172.33     15.63 o 
  -6   6   1     9587.11     9226.41    200.95 o 
  -5   6   1     4960.52     4628.91    137.15 o 
  -4   6   1     1230.08     1195.78     33.03 o 
  -3   6   1    15681.91    15550.91    276.30 o 
  -2   6   1     3638.00     3560.27     63.16 o 
  -1   6   1    15705.15    16078.08    306.52 o 
   0   6   1    25049.86    25934.43    488.00 o 
   1   6   1      616.81      768.60     20.39 o 
   2   6   1     9032.92     9000.80    166.85 o 
   3   6   1     6445.73     6495.71    117.02 o 
   4   6   1      266.73      324.33     14.43 o 
   5   6   1    11818.23    12229.76    310.24 o 
   6   6   1     3243.30     3246.37     86.03 o 
   7   6   1     1363.82     1371.18     50.64 o 
   8   6   1     3452.58     3643.84    106.25 o 
   9   6   1      620.28      627.29     33.26 o 
  10   6   1      900.91     1040.48     76.62 o 
  11   6   1     2075.71     2375.37    163.00 o 
  12   6   1       36.22      132.67     50.79 o 
 -13   7   1      493.11      567.69     73.54 o 
 -12   7   1      654.66      884.74     89.00 o 
 -11   7   1      217.46      285.48     49.81 o 
 -10   7   1     1247.44     1119.08    106.67 o 
  -9   7   1      136.16      196.59     32.45 o 
  -8   7   1      642.71      586.19     37.06 o 
  -7   7   1     3720.29     3698.76     91.15 o 
  -6   7   1      298.51      310.91     19.71 o 
  -5   7   1     3238.21     3419.95     91.14 o 
  -4   7   1     5629.25     5678.42    126.41 o 
  -3   7   1        7.41       28.70      8.36 o 
  -2   7   1     9143.04     9149.08    171.86 o 
  -1   7   1    11004.96    11412.83    242.31 o 
   0   7   1     2034.60     2303.25     46.75 o 
   1   7   1     9097.66     9390.17    181.16 o 
   2   7   1      679.57      654.49     20.83 o 
   3   7   1     1724.34     1715.09     43.39 o 
   4   7   1     6081.90     6353.01    124.61 o 
   5   7   1      564.57      564.18     25.39 o 
   6   7   1      823.14      847.35     36.14 o 
   7   7   1     2898.74     2874.56     86.08 o 
   8   7   1       29.32       51.94     16.59 o 
   9   7   1     1618.39     1839.55     79.75 o 
  10   7   1      837.92     1036.06    104.02 o 
  11   7   1       88.83       26.53     42.91 o 
  12   7   1      537.76      552.37     75.51 o 
 -12   8   1      810.45     1098.99    102.95 o 
 -11   8   1     2425.56     2711.17    115.08 o 
 -10   8   1       39.64       39.35     45.79 o 
  -9   8   1     2908.30     2993.30    380.88 o 
  -8   8   1     2593.95     2541.19     87.10 o 
  -7   8   1      203.50      190.15     36.35 o 
  -6   8   1     8051.72     7410.42    264.88 o 
  -5   8   1     3429.06     3376.31     90.06 o 
  -4   8   1     2957.81     2942.21     78.84 o 
  -3   8   1    17292.38    16968.96    347.15 o 
  -2   8   1     2432.44     2424.50     51.85 o 
  -1   8   1    10351.14    10119.67    208.03 o 
   0   8   1    18326.45    17636.14    324.77 o 
   1   8   1     1207.27     1168.49     37.82 o 
   2   8   1    10390.81    10153.62    210.91 o 
   3   8   1     7589.70     7362.61    158.86 o 
   4   8   1      167.83      195.07     15.03 o 
   5   8   1     7709.99     7369.40    210.05 o 
   6   8   1     2523.61     2427.54     73.88 o 
   7   8   1     1063.84     1013.63     41.52 o 
   8   8   1     5008.45     5335.20    146.53 o 
   9   8   1      472.67      468.35     57.39 o 
  10   8   1     1529.73     1695.81    126.00 o 
  11   8   1     1346.82     1648.78    131.00 o 
  12   8   1       28.06        5.91     43.21 o 
 -12   9   1       60.89       71.96     26.37 o 
 -11   9   1       86.82       48.13     31.16 o 
 -10   9   1      465.18      514.24     42.93 o 
  -9   9   1      114.44      108.96     26.20 o 
  -8   9   1       60.74       45.03     29.27 o 
  -7   9   1      778.77      752.08     38.34 o 
  -6   9   1       57.58       46.36     13.16 o 
  -5   9   1      436.21      440.58     33.32 o 
  -4   9   1     1330.88     1297.30     42.67 o 
  -3   9   1       15.39       17.84      8.11 o 
  -2   9   1     1516.43     1568.76     37.07 o 
  -1   9   1     1469.10     1480.40     35.23 o 
   0   9   1      612.92      573.85     20.42 o 
   1   9   1     1908.56     2018.28     48.71 o 
   2   9   1       69.47       90.12     18.34 o 
   3   9   1      104.53      119.03     15.28 o 
   4   9   1     1341.20     1285.59     62.59 o 
   5   9   1       41.68       33.95     15.23 o 
   6   9   1      721.69      734.81     37.10 o 
   7   9   1      710.49      807.61     40.97 o 
   8   9   1        0.54       -6.97     16.34 o 
   9   9   1      169.74      164.46     35.98 o 
  10   9   1      368.92      415.95     39.40 o 
  11   9   1        0.45       27.14     45.79 o 
 -11  10   1     1620.92     1758.86    107.65 o 
 -10  10   1       52.33       20.92     27.90 o 
  -9  10   1     2721.57     2501.83    135.71 o 
  -8  10   1     3042.25     3033.55    116.57 o 
  -7  10   1      253.48      231.72     31.69 o 
  -6  10   1     6485.50     5914.44    167.93 o 
  -5  10   1     2489.50     2414.08     77.29 o 
  -4  10   1     1722.00     1671.34     51.33 o 
  -3  10   1     8246.37     7814.67    166.15 o 
  -2  10   1     1355.05     1307.39     32.85 o 
  -1  10   1     5653.38     5450.82     99.02 o 
   0  10   1    10501.00     9720.13    183.28 o 
   1  10   1      522.39      506.55     19.79 o 
   2  10   1     7072.68     6780.51    144.75 o 
   3  10   1     5354.07     5136.08    127.73 o 
   4  10   1      263.09      283.95     24.56 o 
   5  10   1     7856.22     7324.68    249.25 o 
   6  10   1     2750.94     2632.54    126.00 o 
   7  10   1     1062.01     1160.27     56.42 o 
   8  10   1     3176.20     3125.98    120.06 o 
   9  10   1      362.10      315.37     50.87 o 
  10  10   1      831.51      839.83     85.82 o 
  11  10   1     1072.87     1360.69    121.60 o 
 -11  11   1        3.14        4.25     27.29 o 
 -10  11   1        5.28       31.39     27.60 o 
  -9  11   1        0.29        6.82     24.26 o 
  -8  11   1       14.47        7.73     22.74 o 
  -7  11   1       40.29       74.76     19.04 o 
  -6  11   1        2.10        8.24     15.35 o 
  -5  11   1      128.10      135.48     16.83 o 
  -4  11   1        0.58       48.74     12.19 o 
  -3  11   1      222.59      208.94     14.30 o 
  -2  11   1        3.42       48.05      8.84 o 
  -1  11   1      109.41      134.18     12.03 o 
   0  11   1      131.62      147.39      9.83 o 
   1  11   1      147.63      187.43     13.00 o 
   2  11   1       82.31       93.92     10.93 o 
   3  11   1        3.60        4.26     11.34 o 
   4  11   1       10.86       76.41     17.57 o 
   5  11   1        0.93        1.56     14.57 o 
   6  11   1       33.44       58.63     18.18 o 
   7  11   1       14.86       50.76     18.78 o 
   8  11   1       14.86       -3.48     17.75 o 
   9  11   1        1.77       16.07     26.38 o 
  10  11   1       16.03       84.30     31.23 o 
 -10  12   1       15.57       20.62     26.08 o 
  -9  12   1     1384.90     1358.72     85.37 o 
  -8  12   1     1378.08     1346.59     83.70 o 
  -7  12   1      164.02      190.90     31.54 o 
  -6  12   1     4061.79     4016.56    176.72 o 
  -5  12   1     2042.80     1892.22    129.18 o 
  -4  12   1     1202.79     1181.17     40.87 o 
  -3  12   1     5079.99     4901.56     99.47 o 
  -2  12   1      647.07      582.94     20.70 o 
  -1  12   1     2847.66     2600.48     48.68 o 
   0  12   1     5314.98     5168.34     94.15 o 
   1  12   1      224.52      194.80     11.59 o 
   2  12   1     4512.66     4408.69    126.67 o 
   3  12   1     3610.87     3573.11    129.67 o 
   4  12   1      146.56      189.39     22.40 o 
   5  12   1     3888.55     3736.38    135.78 o 
   6  12   1     1293.56     1259.79     71.79 o 
   7  12   1      462.07      435.75     32.81 o 
   8  12   1     1487.29     1521.11     92.04 o 
   9  12   1      242.81      241.84     38.36 o 
  -9  13   1       40.11       26.23     24.56 o 
  -8  13   1       23.94       39.42     24.72 o 
  -7  13   1       64.91      116.75     28.51 o 
  -6  13   1       47.00       62.62     24.11 o 
  -5  13   1      137.61      170.88     30.48 o 
  -4  13   1      313.64      404.28     26.04 o 
  -3  13   1        9.52        2.73     10.88 o 
  -2  13   1       85.09      120.07     12.63 o 
  -1  13   1        7.75       48.63      8.28 o 
   0  13   1       32.67       47.52      9.35 o 
   1  13   1      296.34      365.17     19.91 o 
   2  13   1       66.44      107.47     19.10 o 
   3  13   1      155.34      189.63     22.48 o 
   4  13   1       94.02      132.84     20.34 o 
   5  13   1        0.91        0.20     14.81 o 
   6  13   1       36.33       41.77     17.96 o 
   7  13   1       62.87       69.90     26.38 o 
   8  13   1        7.48       17.59     24.41 o 
  -8  14   1      649.31      600.14     52.01 o 
  -7  14   1       42.74        7.28     21.99 o 
  -6  14   1     1780.98     1794.80    101.59 o 
  -5  14   1      767.92      765.86     57.47 o 
  -4  14   1      507.64      472.77     44.43 o 
  -3  14   1     2512.68     2524.17     77.65 o 
  -2  14   1      532.44      520.44     24.68 o 
  -1  14   1     1512.82     1506.12     45.67 o 
   0  14   1     2339.29     2196.59     60.24 o 
   1  14   1       15.62       13.28     10.46 o 
   2  14   1     2119.79     2137.23     85.16 o 
   3  14   1     1600.15     1525.05     65.64 o 
   4  14   1       55.22       65.99     34.19 o 
   5  14   1     1379.00     1312.13     59.73 o 
   6  14   1      534.63      416.06     41.55 o 
   7  14   1      141.35       89.61     27.44 o 
  -6  15   1       12.79       34.87     22.90 o 
  -5  15   1      195.08      257.01     34.57 o 
  -4  15   1      307.48      449.59     39.42 o 
  -3  15   1        1.64      -20.44     14.47 o 
  -2  15   1      480.23      546.24     34.40 o 
  -1  15   1      168.98      245.42     19.85 o 
   0  15   1       20.88       41.46     13.50 o 
   1  15   1      378.78      493.54     26.99 o 
   2  15   1      232.57      257.93     20.50 o 
   3  15   1      120.67      128.87     20.73 o 
   4  15   1      361.76      445.02     42.30 o 
   5  15   1        2.57       -0.15     20.77 o 
   6  15   1      125.50      118.42     27.60 o 
  -4  16   1      123.73      135.06     46.78 o 
  -3  16   1      937.50     1040.74     61.41 o 
  -2  16   1      174.17      188.03     22.17 o 
  -1  16   1      484.12      434.66     71.64 o 
   0  16   1      761.59      714.62     39.35 o 
   1  16   1        0.71        3.46     15.06 o 
   2  16   1      728.26      746.33     40.35 o 
   3  16   1      427.78      419.49     45.79 o 
   4  16   1        3.10       -4.25     19.86 o 
 -15   0   2      890.13     1027.72     90.67 o 
 -14   0   2     1816.22     1722.78    121.30 o 
 -13   0   2        5.34       -8.95     35.63 o 
 -12   0   2     3853.04     3525.15    207.42 o 
 -11   0   2     5726.27     4952.11    272.02 o 
 -10   0   2      350.40      347.93     37.02 o 
  -9   0   2    11611.45    11474.71    743.42 o 
  -8   0   2     4987.55     5110.78    166.15 o 
  -7   0   2     8508.31     8606.52    224.89 o 
  -6   0   2    24578.93    23804.64    584.74 o 
  -5   0   2     5242.80     5393.05    143.98 o 
  -4   0   2    39638.48    37164.37   1422.74 o 
  -3   0   2   158599.34   139725.92   6526.03 o 
  -2   0   2      112.88      190.75     21.08 o 
   0   0   2    31542.48    33964.09   1579.19 o 
   1   0   2      307.23      468.27     79.00 o 
   2   0   2    11926.56    11862.93    526.90 o 
   3   0   2     7849.71     8751.92    328.71 o 
   4   0   2     2825.69     3104.70    107.25 o 
   5   0   2    32352.30    32894.46    941.43 o 
   6   0   2     4792.45     5287.05    228.30 o 
   7   0   2     9998.71    10732.08    323.06 o 
   8   0   2    13573.47    14229.33    595.21 o 
   9   0   2       40.58       40.37     17.42 o 
  10   0   2     3768.60     4040.65    172.24 o 
  11   0   2     3191.81     3034.19    187.11 o 
  12   0   2      104.59       77.94     45.49 o 
  13   0   2     1433.59     1665.46    123.12 o 
 -15   1   2       34.64       22.91     26.47 o 
 -14   1   2        4.19       15.80     29.49 o 
 -13   1   2       92.52       83.54     29.94 o 
 -12   1   2       16.18       25.14     26.27 o 
 -11   1   2       95.27      131.47     47.69 o 
 -10   1   2      231.14      253.68     27.63 o 
  -9   1   2       34.37       53.33     15.46 o 
  -8   1   2       56.12       47.53     14.32 o 
  -7   1   2       13.63       13.01      7.16 o 
  -6   1   2      353.89      395.50     23.94 o 
  -5   1   2     2157.76     2057.85     41.99 o 
  -4   1   2     6075.93     6125.33    142.44 o 
  -3   1   2     1025.53      803.11     44.78 o 
  -2   1   2      136.93      144.88     25.85 o 
  -1   1   2     1735.59     1767.20     87.79 o 
   0   1   2       14.36       42.84      6.64 o 
   1   1   2     4158.70     4563.20    236.63 o 
   2   1   2     4094.05     4270.85    116.05 o 
   3   1   2     1494.56     1494.61     45.23 o 
   4   1   2       74.41       94.47     14.16 o 
   5   1   2      928.43      891.41     32.39 o 
   6   1   2      761.79      779.78     36.95 o 
   7   1   2       43.12       33.95     10.41 o 
   8   1   2       22.68       31.17     12.23 o 
   9   1   2       30.05       34.77     11.53 o 
  10   1   2       11.84        7.24     14.32 o 
  11   1   2       63.17      101.63     26.62 o 
  12   1   2       93.02      134.36     34.19 o 
  13   1   2        1.18      -14.71     42.68 o 
 -14   2   2     1731.12     1595.88     81.95 o 
 -13   2   2        0.19       42.43     27.22 o 
 -12   2   2     4496.14     4456.29    176.95 o 
 -11   2   2     4470.25     4195.69    168.14 o 
 -10   2   2     1017.18     1062.69     53.41 o 
  -9   2   2     7726.86     7847.55    209.29 o 
  -8   2   2     7562.02     7829.38    186.51 o 
  -7   2   2     4201.09     4584.84    110.16 o 
  -6   2   2    41318.85    41743.54    622.78 o 
  -5   2   2     5214.09     5337.34     98.14 o 
  -4   2   2    28258.00    28102.69    648.71 o 
  -3   2   2    14886.44    15310.86    551.34 o 
  -2   2   2      998.79     1004.47     48.44 o 
  -1   2   2    39807.67    44998.18    860.76 o 
   0   2   2    81408.41    88509.38   1876.95 o 
   1   2   2     5205.10     5705.80    165.90 o 
   2   2   2    35000.50    38117.40    708.77 o 
   3   2   2    19363.65    19163.57    416.20 o 
   4   2   2     9947.84     9715.57    188.03 o 
   5   2   2    24521.40    23950.10    547.17 o 
   6   2   2     3457.37     3554.37     87.05 o 
   7   2   2     6496.18     6796.18    151.57 o 
   8   2   2     8790.43     9446.88    203.16 o 
   9   2   2      141.37      197.41     18.80 o 
  10   2   2     3628.44     4029.86    121.84 o 
  11   2   2     2993.15     3453.02    140.19 o 
  12   2   2       94.29      125.31     32.85 o 
  13   2   2     1219.29     1465.06    137.98 o 
 -14   3   2        3.84       -7.78     24.78 o 
 -13   3   2      456.35      475.09     58.98 o 
 -12   3   2      150.27       84.04     30.16 o 
 -11   3   2      660.66      644.68     75.13 o 
 -10   3   2     2125.35     2123.34     84.55 o 
  -9   3   2        3.94       19.08     12.41 o 
  -8   3   2     2997.73     2915.54     61.54 o 
  -7   3   2     3686.47     3747.87     86.06 o 
  -6   3   2      179.42      170.94     10.63 o 
  -5   3   2     2472.28     2524.62     47.60 o 
  -4   3   2     3820.50     3944.88    107.94 o 
  -3   3   2      728.35      712.14     19.58 o 
  -2   3   2     3699.42     3739.40     88.22 o 
  -1   3   2      353.17      337.46     12.18 o 
   0   3   2    20107.34    22667.05    480.70 o 
   1   3   2    23285.04    24335.07    546.52 o 
   2   3   2      207.85      245.85     10.53 o 
   3   3   2     3356.10     3386.96     65.61 o 
   4   3   2     6012.24     6154.50    114.27 o 
   5   3   2       88.07       85.37     12.03 o 
   6   3   2     3154.50     3208.15     81.87 o 
   7   3   2      691.55      717.48     33.72 o 
   8   3   2      537.84      624.63     38.78 o 
   9   3   2      777.55      845.12     35.84 o 
  10   3   2       14.57       27.41     15.61 o 
  11   3   2      179.73      221.01     42.15 o 
  12   3   2      350.01      351.64     42.58 o 
  13   3   2      100.75      114.69     32.54 o 
 -14   4   2     1134.46     1187.42     69.61 o 
 -13   4   2        1.80       10.55     25.67 o 
 -12   4   2     2356.62     2381.76    184.98 o 
 -11   4   2     3913.46     3885.68    191.30 o 
 -10   4   2      540.97      552.11     31.60 o 
  -9   4   2     7475.97     7591.63    177.59 o 
  -8   4   2     3355.38     3353.19     72.53 o 
  -7   4   2     7468.46     7672.52    149.26 o 
  -6   4   2    15681.07    15676.47    378.40 o 
  -5   4   2     1656.64     1567.46     36.29 o 
  -4   4   2     7553.62     7498.32    264.36 o 
  -3   4   2    28417.43    28783.67    550.38 o 
  -2   4   2     1050.61     1287.00     57.78 o 
  -1   4   2    19100.88    20532.62    438.74 o 
   0   4   2    52190.37    56898.14    973.38 o 
   1   4   2     2044.33     2186.89     45.80 o 
   2   4   2    22881.51    23560.70    440.40 o 
   3   4   2     9247.50     9822.13    186.89 o 
   4   4   2     8408.26     8810.94    147.53 o 
   5   4   2    19911.25    19821.75    346.48 o 
   6   4   2     2108.99     2060.00     50.74 o 
   7   4   2     5868.67     5987.31    171.71 o 
   8   4   2     4794.24     5169.60    132.87 o 
   9   4   2       27.68       19.21     15.23 o 
  10   4   2     2007.51     2197.47     73.70 o 
  11   4   2     1874.27     2223.49    107.22 o 
  12   4   2       23.40       30.27     29.68 o 
 -14   5   2      149.77      123.58     47.61 o 
 -13   5   2     1002.78     1058.30     71.57 o 
 -12   5   2      225.20      244.72     36.42 o 
 -11   5   2      726.88      771.90     43.14 o 
 -10   5   2     3100.63     3044.65    102.69 o 
  -9   5   2      601.81      533.88     35.52 o 
  -8   5   2     4463.91     4629.22    106.53 o 
  -7   5   2     7021.46     6940.63    142.78 o 
  -6   5   2        7.45       20.18     10.51 o 
  -5   5   2    15018.52    14354.63    374.69 o 
  -4   5   2     4473.68     4269.92     82.56 o 
  -3   5   2     3862.93     3731.36     86.19 o 
  -2   5   2    13711.34    13539.76    337.31 o 
  -1   5   2     2684.36     2674.92     56.82 o 
   0   5   2     4227.59     4414.88     74.23 o 
   1   5   2    13967.66    14383.97    247.78 o 
   2   5   2      274.88      249.28     11.57 o 
   3   5   2    13107.04    13248.82    248.01 o 
   4   5   2     7970.64     7865.07    140.66 o 
   5   5   2      335.68      364.12     16.10 o 
   6   5   2     3496.05     3648.09     86.84 o 
   7   5   2     2148.75     2282.51     60.36 o 
   8   5   2       21.96       40.15     16.28 o 
   9   5   2     2468.88     2626.40    128.78 o 
  10   5   2      624.90      696.51     42.97 o 
  11   5   2      567.01      719.62     84.46 o 
  12   5   2      726.93      908.85     93.25 o 
 -14   6   2      693.74      684.59     77.03 o 
 -13   6   2       12.99       44.88     41.70 o 
 -12   6   2     1089.81     1220.29    106.90 o 
 -11   6   2     1048.26     1084.94    136.69 o 
 -10   6   2      630.95      670.29     48.28 o 
  -9   6   2     3650.08     3521.59    114.12 o 
  -8   6   2     2136.89     2144.09     60.08 o 
  -7   6   2     2577.62     2499.27     84.50 o 
  -6   6   2     9250.01     8938.07    329.47 o 
  -5   6   2     2340.14     2475.75     71.18 o 
  -4   6   2     7939.48     8351.37    181.87 o 
  -3   6   2     9644.97     9883.22    193.05 o 
  -2   6   2       15.75       42.59      7.48 o 
  -1   6   2     9563.16    10018.81    196.35 o 
   0   6   2    12970.01    14038.06    249.91 o 
   1   6   2     1821.73     2028.67     37.15 o 
   2   6   2    12851.53    13330.04    212.97 o 
   3   6   2     9423.49     9507.50    166.98 o 
   4   6   2     2007.40     1986.39     49.76 o 
   5   6   2     5644.86     5657.67    137.89 o 
   6   6   2      627.82      642.42     40.50 o 
   7   6   2     1806.14     1938.44     85.75 o 
   8   6   2     2308.07     2357.61     75.17 o 
   9   6   2        4.41       45.65     21.33 o 
  10   6   2     1373.20     1372.80     85.14 o 
  11   6   2     1093.27     1446.51    123.12 o 
  12   6   2       40.93       34.57     45.64 o 
 -13   7   2     1101.64     1166.91    103.71 o 
 -12   7   2      247.48      228.11     32.36 o 
 -11   7   2     1103.38     1101.91    128.58 o 
 -10   7   2     4062.78     4103.72    158.28 o 
  -9   7   2      300.68      325.98     72.33 o 
  -8   7   2     4120.94     4192.53    179.94 o 
  -7   7   2     6501.13     6388.00    189.98 o 
  -6   7   2       20.30       12.19      8.38 o 
  -5   7   2    13861.07    13351.60    375.09 o 
  -4   7   2     8108.98     7977.48    179.74 o 
  -3   7   2     1059.09     1031.58     30.26 o 
  -2   7   2    20017.81    19353.80    400.23 o 
  -1   7   2     1387.55     1381.14     31.01 o 
   0   7   2    10842.08    11148.67    200.16 o 
   1   7   2    21553.04    21055.68    344.21 o 
   2   7   2      481.75      484.83     14.96 o 
   3   7   2     5637.56     5765.59    112.85 o 
   4   7   2     5373.89     5154.77    125.67 o 
   5   7   2      100.73      120.31     14.48 o 
   6   7   2     6872.46     6893.74    208.57 o 
   7   7   2     2763.31     2835.05    149.81 o 
   8   7   2      372.70      418.54     46.14 o 
   9   7   2     2394.06     2797.89    106.16 o 
  10   7   2      285.41      347.69    109.09 o 
  11   7   2      515.95      594.07     78.54 o 
  12   7   2     1101.49     1455.91    122.06 o 
 -13   8   2        2.58       11.37     40.03 o 
 -12   8   2      444.76      444.96     40.82 o 
 -11   8   2      527.86      558.17     45.19 o 
 -10   8   2      204.53      175.52     63.46 o 
  -9   8   2      779.28      796.86     75.05 o 
  -8   8   2      650.20      649.21     36.37 o 
  -7   8   2      319.89      188.45     45.02 o 
  -6   8   2     3366.54     3173.22    125.40 o 
  -5   8   2      304.99      354.48     29.26 o 
  -4   8   2     2758.10     2720.38     72.06 o 
  -3   8   2     3923.98     4038.39     99.77 o 
  -2   8   2      113.04      112.86      9.75 o 
  -1   8   2     4157.27     3968.20     89.67 o 
   0   8   2     3526.27     3557.47     79.24 o 
   1   8   2     2086.89     2051.82     43.28 o 
   2   8   2     1951.18     2114.35     47.43 o 
   3   8   2      406.84      415.52     17.86 o 
   4   8   2       55.73       92.31     23.72 o 
   5   8   2     2665.52     2642.07     77.65 o 
   6   8   2      456.79      426.64     32.14 o 
   7   8   2      909.32      965.40     41.01 o 
   8   8   2      994.86     1066.28     45.04 o 
   9   8   2       11.83       12.30     18.96 o 
  10   8   2      261.59      375.58     70.51 o 
  11   8   2      288.09      335.85     67.78 o 
 -12   9   2      314.47      341.93     37.70 o 
 -11   9   2     1126.22     1143.69    153.45 o 
 -10   9   2     3534.94     3843.43    523.11 o 
  -9   9   2      208.32      231.75     53.30 o 
  -8   9   2     2544.27     2448.48    127.01 o 
  -7   9   2     4161.98     4290.69    265.80 o 
  -6   9   2      130.56      103.31     27.94 o 
  -5   9   2    11623.29    11946.39    320.67 o 
  -4   9   2     5676.74     5634.82    136.77 o 
  -3   9   2     1097.22     1075.07     34.83 o 
  -2   9   2    14475.05    13917.37    257.25 o 
  -1   9   2     3285.60     3045.25     94.15 o 
   0   9   2     4988.70     4915.47    106.78 o 
   1   9   2    11423.93    10630.88    199.52 o 
   2   9   2     1191.74     1126.05     32.59 o 
   3   9   2     6019.90     5668.73    194.42 o 
   4   9   2     6056.03     5641.94    194.54 o 
   5   9   2      148.90      153.84     19.64 o 
   6   9   2     6634.82     6411.61    186.74 o 
   7   9   2     2538.06     2513.93     86.41 o 
   8   9   2      211.33      178.15     23.94 o 
   9   9   2     2260.58     2592.24    143.82 o 
  10   9   2      311.19      546.46     81.57 o 
  11   9   2      387.92      509.16     78.24 o 
 -12  10   2       50.69       49.43     31.39 o 
 -11  10   2       38.13       17.44     27.14 o 
 -10  10   2       26.94       37.91     26.69 o 
  -9  10   2      239.69      178.62     33.05 o 
  -8  10   2      205.93      175.73     31.69 o 
  -7  10   2       50.42        5.85     10.36 o 
  -6  10   2      324.81      347.27     25.84 o 
  -5  10   2       57.85       42.71     11.55 o 
  -4  10   2      230.92      234.02     16.71 o 
  -3  10   2       76.57      118.63     13.33 o 
  -2  10   2       34.08       36.93      7.01 o 
  -1  10   2      216.88      219.78     12.10 o 
   0  10   2      384.82      429.60     17.96 o 
   1  10   2       74.08       93.06      9.72 o 
   2  10   2      839.97      845.97     27.63 o 
   3  10   2      261.29      263.76     23.33 o 
   4  10   2      169.86      180.90     22.82 o 
   5  10   2      164.47      202.31     22.54 o 
   6  10   2       47.96       15.80     22.52 o 
   7  10   2       29.44       32.73     18.12 o 
   8  10   2       50.50       54.09     18.95 o 
   9  10   2       17.52       36.66     19.89 o 
  10  10   2       24.32       43.97     47.91 o 
 -11  11   2      588.02      553.74     53.68 o 
 -10  11   2     2483.91     2333.83    128.88 o 
  -9  11   2      118.45       94.77     28.51 o 
  -8  11   2     2779.32     2613.88    138.43 o 
  -7  11   2     3448.93     3216.14    163.15 o 
  -6  11   2       14.31       16.75      9.60 o 
  -5  11   2     4529.44     4312.73    127.64 o 
  -4  11   2     3219.66     3211.41     84.09 o 
  -3  11   2      761.98      725.59     24.91 o 
  -2  11   2     8134.78     7883.58    138.97 o 
  -1  11   2     1187.73     1144.57     29.82 o 
   0  11   2     2669.39     2421.55     81.11 o 
   1  11   2     8322.13     7817.29    150.15 o 
   2  11   2      494.15      455.98     24.48 o 
   3  11   2     5294.86     4840.92    169.16 o 
   4  11   2     4892.38     4623.19    162.98 o 
   5  11   2        1.06       -5.24     14.46 o 
   6  11   2     3299.63     3250.60    121.33 o 
   7  11   2     1350.84     1414.87     64.62 o 
   8  11   2      177.60      184.63     39.04 o 
   9  11   2     1468.98     1665.92    100.53 o 
 -10  12   2       14.34      -16.83     22.59 o 
  -9  12   2       15.35       39.73     25.62 o 
  -8  12   2        2.95       33.05     24.11 o 
  -7  12   2        2.79      -23.65     20.01 o 
  -6  12   2       12.17       38.73     21.76 o 
  -5  12   2      231.65      230.35     21.66 o 
  -4  12   2        4.27       10.98      8.12 o 
  -3  12   2       35.03       62.59      9.58 o 
  -2  12   2       92.43       82.76      9.06 o 
  -1  12   2      107.09      185.93     12.21 o 
   0  12   2       12.52       28.07      8.42 o 
   1  12   2        0.81       -9.09      8.78 o 
   2  12   2       55.03      119.12     18.64 o 
   3  12   2       16.76       38.31     16.22 o 
   4  12   2        9.81        3.12     14.78 o 
   5  12   2       12.98       50.14     17.66 o 
   6  12   2        4.88       -0.97     16.27 o 
   7  12   2        2.47       15.36     17.43 o 
   8  12   2       24.93       57.02     20.77 o 
   9  12   2        0.56       -6.07     24.87 o 
  -9  13   2       56.93       36.39     25.17 o 
  -8  13   2     1057.76     1040.61     70.81 o 
  -7  13   2     1908.36     1774.93    101.13 o 
  -6  13   2       42.18       60.04     24.56 o 
  -5  13   2     3719.59     3792.64    136.36 o 
  -4  13   2     1527.74     1558.70     74.73 o 
  -3  13   2      426.65      457.43     28.19 o 
  -2  13   2     4039.35     4039.17     90.17 o 
  -1  13   2     1369.01     1375.84     37.50 o 
   0  13   2     1524.62     1493.62     44.52 o 
   1  13   2     3892.67     3566.31    103.61 o 
   2  13   2      110.93      107.30     18.91 o 
   3  13   2     1811.18     1646.30     68.93 o 
   4  13   2     1828.79     1752.53     72.77 o 
   5  13   2        0.33        6.91     15.35 o 
   6  13   2     1595.37     1631.12     70.36 o 
   7  13   2      844.40      876.07     47.73 o 
   8  13   2      102.16       61.71     27.60 o 
  -8  14   2       58.61       61.56     25.02 o 
  -7  14   2       98.18       99.62     27.75 o 
  -6  14   2      263.70      345.10     39.57 o 
  -5  14   2       16.91       43.67     23.96 o 
  -4  14   2      146.81      190.26     18.85 o 
  -3  14   2      315.09      396.37     21.23 o 
  -2  14   2        6.19       -5.68     10.32 o 
  -1  14   2      250.76      298.15     18.36 o 
   0  14   2      320.65      351.24     22.85 o 
   1  14   2       15.24       19.76     12.13 o 
   2  14   2      333.16      358.04     31.61 o 
   3  14   2       40.03       59.79     17.46 o 
   4  14   2      157.03      157.40     21.74 o 
   5  14   2      192.54      222.93     29.87 o 
   6  14   2        6.56       29.81     16.94 o 
   7  14   2       25.52       27.75     24.72 o 
  -7  15   2      587.46      511.89     47.91 o 
  -6  15   2        0.54       16.83     22.59 o 
  -5  15   2     1116.64     1172.22     53.60 o 
  -4  15   2      898.08      983.94     69.07 o 
  -3  15   2      191.23      151.10     18.13 o 
  -2  15   2     1882.41     1889.15     54.42 o 
  -1  15   2      169.33      130.55     14.42 o 
   0  15   2      661.76      644.64     26.84 o 
   1  15   2     1362.94     1286.44     58.42 o 
   2  15   2      115.24       72.24     29.26 o 
   3  15   2      708.35      713.12     58.15 o 
   4  15   2      947.61      977.11     48.98 o 
   5  15   2        0.37        6.07     21.38 o 
  -5  16   2       45.59       55.16     18.00 o 
  -4  16   2      154.28      190.85     22.54 o 
  -3  16   2      421.89      503.92     32.49 o 
  -2  16   2        3.52       -8.01     12.36 o 
  -1  16   2      424.26      464.59     25.63 o 
   0  16   2      320.65      381.09     23.40 o 
   1  16   2        2.09       -9.51     15.16 o 
   2  16   2      372.72      436.53     41.39 o 
   3  16   2      170.26      172.25     29.42 o 
 -15   1   3      312.97      316.40     38.90 o 
 -14   1   3     1098.27      947.65     60.73 o 
 -13   1   3     3260.86     3001.64    129.13 o 
 -12   1   3      158.12      135.61     31.19 o 
 -11   1   3     7765.10     7167.72    265.25 o 
 -10   1   3     7854.82     7739.94    337.10 o 
  -9   1   3        9.90       54.83     15.33 o 
  -8   1   3    15212.26    14994.02    245.39 o 
  -7   1   3    16258.11    15647.40    246.38 o 
  -6   1   3     5875.50     6022.38    134.93 o 
  -5   1   3    64553.52    65716.07   1161.60 o 
  -4   1   3    21055.14    21978.30    645.27 o 
  -3   1   3    38053.82    41256.88   1156.57 o 
  -2   1   3    67708.21    74162.00   1701.77 o 
  -1   1   3     2545.03     2979.45    145.11 o 
   0   1   3    82688.59    94948.54   4370.92 o 
   1   1   3    33222.93    36400.65    871.49 o 
   2   1   3       48.16       36.79     10.30 o 
   3   1   3    27902.19    28276.72    571.89 o 
   4   1   3    14174.93    14837.67    308.52 o 
   5   1   3     3654.87     3644.59     88.38 o 
   6   1   3    18988.03    19527.76    402.42 o 
   7   1   3     3319.29     3513.26     85.91 o 
   8   1   3     3573.01     3797.69    119.03 o 
   9   1   3     5028.27     5165.69    158.67 o 
  10   1   3      172.55      200.17     27.14 o 
  11   1   3     2299.48     2642.59    121.44 o 
  12   1   3     1745.38     2127.39    103.82 o 
 -15   2   3       74.68       73.25     28.44 o 
 -14   2   3      172.76      195.52     33.99 o 
 -13   2   3       10.40       -4.32     24.53 o 
 -12   2   3      597.47      547.24     47.47 o 
 -11   2   3       85.84       78.67     27.12 o 
 -10   2   3      455.06      497.54     48.66 o 
  -9   2   3      770.36      726.97     35.41 o 
  -8   2   3      300.30      278.54     15.44 o 
  -7   2   3     1726.86     1751.78     54.36 o 
  -6   2   3     3562.15     3474.98     63.51 o 
  -5   2   3       47.71       70.00      8.13 o 
  -4   2   3      121.19      142.86     14.93 o 
  -3   2   3     1730.76     1775.03     66.05 o 
  -2   2   3     3691.74     3848.09     92.50 o 
  -1   2   3      691.79     1148.36     79.07 o 
   0   2   3     7714.14     8551.86    730.69 o 
   1   2   3      934.65     1128.52     38.89 o 
   2   2   3     3069.77     3106.70     68.77 o 
   3   2   3      372.12      443.59     19.82 o 
   4   2   3     2791.42     2798.93     70.05 o 
   5   2   3     1458.01     1328.49     42.63 o 
   6   2   3        0.46        1.47     11.53 o 
   7   2   3      764.87      836.89     35.84 o 
   8   2   3      200.75      181.89     18.42 o 
   9   2   3      144.06      157.81     17.81 o 
  10   2   3      343.66      324.70     26.44 o 
  11   2   3      115.16      218.12     40.71 o 
  12   2   3        1.61       19.61     27.87 o 
 -15   3   3      226.53      217.01     34.24 o 
 -14   3   3     1046.09      972.12     79.91 o 
 -13   3   3     2400.08     2261.92    119.63 o 
 -12   3   3      158.54      140.05     31.77 o 
 -11   3   3     5478.39     5418.49    208.19 o 
 -10   3   3     9149.56     8842.81    282.21 o 
  -9   3   3      179.41      198.51     16.89 o 
  -8   3   3    14576.29    15040.62    369.53 o 
  -7   3   3     8774.80     8475.04    148.99 o 
  -6   3   3     6638.90     6736.91    112.69 o 
  -5   3   3    22366.98    22307.37    437.08 o 
  -4   3   3     7305.74     7606.93    246.48 o 
  -3   3   3     9052.87     8977.92    566.02 o 
  -2   3   3    21429.24    23721.72    504.16 o 
  -1   3   3     9576.83    10940.45    235.37 o 
   0   3   3    67863.13    75843.52   1450.45 o 
   1   3   3    54533.35    57427.16   1098.63 o 
   2   3   3     1784.50     1924.16     51.49 o 
   3   3   3    23631.56    24510.57    490.54 o 
   4   3   3    10787.39    10729.53    247.24 o 
   5   3   3     2781.88     2682.72     76.77 o 
   6   3   3    13864.90    13723.67    290.63 o 
   7   3   3     2981.44     3014.50     76.56 o 
   8   3   3     2584.38     2578.71     75.07 o 
   9   3   3     3364.73     3533.16     96.31 o 
  10   3   3      210.16      240.34     33.55 o 
  11   3   3     1743.42     2100.80    103.34 o 
  12   3   3     1187.21     1411.98     80.29 o 
 -14   4   3      464.03      466.11     83.39 o 
 -13   4   3       64.46       76.03     28.72 o 
 -12   4   3     1132.50     1081.29    155.57 o 
 -11   4   3      500.24      484.20     47.88 o 
 -10   4   3      781.10      736.21     41.43 o 
  -9   4   3     3634.09     3695.69    173.68 o 
  -8   4   3      506.77      498.93     22.96 o 
  -7   4   3     3076.31     3139.19     81.96 o 
  -6   4   3     6567.75     6308.36    128.88 o 
  -5   4   3       71.44       72.65      8.55 o 
  -4   4   3     7809.04     7454.43    158.45 o 
  -3   4   3     5506.87     5430.96    184.23 o 
  -2   4   3      483.49      428.44     18.04 o 
  -1   4   3    10515.44    11345.80    203.86 o 
   0   4   3     1215.96     1388.48     35.06 o 
   1   4   3     3958.65     4148.40     81.07 o 
   2   4   3     9215.40     9445.76    168.24 o 
   3   4   3     1237.10     1198.56     31.25 o 
   4   4   3     1697.97     1677.37     41.86 o 
   5   4   3     6422.00     6471.19    121.53 o 
   6   4   3       35.76       27.49      9.90 o 
   7   4   3     2329.79     2319.44     71.42 o 
   8   4   3     1199.31     1319.26     47.14 o 
   9   4   3        2.64        6.49     14.75 o 
  10   4   3      877.56     1005.95     82.93 o 
  11   4   3      325.08      386.02     46.17 o 
  12   4   3      118.27      193.63     52.92 o 
 -14   5   3      314.99      288.54     56.71 o 
 -13   5   3     1692.66     1707.68     85.61 o 
 -12   5   3       76.69       71.98     21.52 o 
 -11   5   3     4203.77     4223.48    133.62 o 
 -10   5   3     2963.61     2964.20    100.01 o 
  -9   5   3      297.75      266.83     36.35 o 
  -8   5   3     6742.90     6985.49    159.24 o 
  -7   5   3     6368.67     6456.44    144.40 o 
  -6   5   3     3328.96     3353.70     70.35 o 
  -5   5   3    15239.69    15354.33    278.18 o 
  -4   5   3     5359.41     5511.44    113.15 o 
  -3   5   3     9346.00     9712.37    211.19 o 
  -2   5   3    15954.81    16787.85    323.58 o 
  -1   5   3      560.39      555.40     19.75 o 
   0   5   3    16078.57    16840.90    303.15 o 
   1   5   3    20342.08    21606.34    367.76 o 
   2   5   3        3.05       40.93     12.31 o 
   3   5   3    14332.03    14843.41    255.47 o 
   4   5   3     7398.01     7675.74    138.44 o 
   5   5   3     2090.27     2004.30     44.78 o 
   6   5   3     5539.47     5600.95    186.12 o 
   7   5   3     1045.87     1094.41     42.44 o 
   8   5   3     1703.56     1870.27     86.53 o 
   9   5   3     2287.47     2538.52     97.02 o 
  10   5   3      147.21      164.97     62.02 o 
  11   5   3      958.58      850.77     93.25 o 
  12   5   3      758.77      698.69     82.79 o 
 -14   6   3      437.49      569.36     70.96 o 
 -13   6   3       87.66      127.37     45.79 o 
 -12   6   3     1686.82     1611.71     78.32 o 
 -11   6   3      916.86      893.42     56.93 o 
 -10   6   3      635.45      634.33     46.16 o 
  -9   6   3     5362.52     5622.69    141.76 o 
  -8   6   3      788.50      753.29     34.39 o 
  -7   6   3     5943.08     5844.13    121.87 o 
  -6   6   3     9230.41     9130.13    181.07 o 
  -5   6   3       35.85       41.43     12.46 o 
  -4   6   3    14565.74    15117.90    270.23 o 
  -3   6   3    10500.46    10475.99    205.28 o 
  -2   6   3      624.69      635.62     19.27 o 
  -1   6   3    15607.09    15326.53    259.80 o 
   0   6   3     3667.12     3703.03     63.85 o 
   1   6   3     3121.47     3117.17     55.45 o 
   2   6   3    14837.60    14515.90    230.61 o 
   3   6   3      246.28      272.15     12.53 o 
   4   6   3     3930.37     3981.70     81.63 o 
   5   6   3     4887.86     4841.41    120.50 o 
   6   6   3      257.11      221.95     32.03 o 
   7   6   3     3007.37     3254.37    142.39 o 
   8   6   3     3096.28     3467.10    124.75 o 
   9   6   3       97.96      125.47     24.39 o 
  10   6   3     1726.41     2145.55    170.58 o 
  11   6   3      242.27      300.98     61.86 o 
 -14   7   3      297.38      412.12     63.68 o 
 -13   7   3      439.44      457.21     40.29 o 
 -12   7   3       11.55        2.47     23.42 o 
 -11   7   3      856.04      777.61     52.93 o 
 -10   7   3      892.84      861.75     54.59 o 
  -9   7   3       33.30       40.69     17.56 o 
  -8   7   3     3405.53     3501.29     95.49 o 
  -7   7   3     3356.26     3327.38     83.01 o 
  -6   7   3     1534.69     1499.21     44.53 o 
  -5   7   3     7212.54     7193.43    193.44 o 
  -4   7   3     1281.22     1374.19     44.63 o 
  -3   7   3     4364.66     4626.40    102.38 o 
  -2   7   3     6239.15     6264.07    107.20 o 
  -1   7   3      628.88      642.70     18.46 o 
   0   7   3     7699.67     8081.97    136.48 o 
   1   7   3     3420.56     3574.25     61.89 o 
   2   7   3      210.97      247.61     18.00 o 
   3   7   3     1955.13     1964.89     54.60 o 
   4   7   3     2919.17     2960.49     78.05 o 
   5   7   3      176.43      180.13     16.41 o 
   6   7   3     3841.81     3909.21    130.17 o 
   7   7   3      324.98      363.80     34.82 o 
   8   7   3      844.93      980.91     64.02 o 
   9   7   3      871.15      828.26     61.25 o 
  10   7   3      134.68      120.88     43.44 o 
  11   7   3      323.56      306.28     65.05 o 
 -13   8   3      121.62      156.78     63.99 o 
 -12   8   3     2290.65     2452.92    186.42 o 
 -11   8   3      789.48      842.05     77.71 o 
 -10   8   3     1014.58     1008.89    104.47 o 
  -9   8   3     4122.18     4145.07    391.88 o 
  -8   8   3       91.59      106.46     19.06 o 
  -7   8   3     4349.11     4206.06    100.80 o 
  -6   8   3    10856.36    10728.61    282.28 o 
  -5   8   3      169.79      180.40     13.98 o 
  -4   8   3    13706.56    13402.57    277.11 o 
  -3   8   3    10094.45     9576.03    200.84 o 
  -2   8   3     1280.78     1231.28     29.13 o 
  -1   8   3    16493.02    16059.12    282.37 o 
   0   8   3     4739.43     4801.00     89.85 o 
   1   8   3      946.38      968.21     27.20 o 
   2   8   3     8560.05     8444.43    159.28 o 
   3   8   3      878.15      845.23     33.83 o 
   4   8   3     5738.03     5692.48    149.20 o 
   5   8   3     8116.62     7963.16    205.22 o 
   6   8   3        1.88       15.40     13.46 o 
   7   8   3     3890.01     3929.23    180.05 o 
   8   8   3     1560.02     1646.62     57.81 o 
   9   8   3       77.30       88.77     31.20 o 
  10   8   3     1511.90     1999.67    101.04 o 
  11   8   3      462.15      528.27     78.24 o 
 -13   9   3      175.01      143.15     29.64 o 
 -12   9   3       42.10       21.46     24.08 o 
 -11   9   3      377.84      372.54     78.62 o 
 -10   9   3      180.23      218.20     30.23 o 
  -9   9   3       35.76       28.04     21.74 o 
  -8   9   3      267.71      313.64     29.73 o 
  -7   9   3      483.26      482.84     26.05 o 
  -6   9   3       39.42       58.65     13.16 o 
  -5   9   3     1853.69     1937.47     50.40 o 
  -4   9   3      270.52      284.83     15.33 o 
  -3   9   3     2329.00     2232.98     54.27 o 
  -2   9   3      614.94      664.88     30.31 o 
  -1   9   3        3.82        8.51      6.78 o 
   0   9   3      510.81      484.48     19.45 o 
   1   9   3      696.35      713.86     34.15 o 
   2   9   3        0.22        1.33      8.82 o 
   3   9   3     1479.71     1538.57     70.05 o 
   4   9   3      554.05      547.06     27.01 o 
   5   9   3       38.45       54.79     16.39 o 
   6   9   3      664.85      644.43     32.25 o 
   7   9   3      289.23      264.71     22.79 o 
   8   9   3       82.14       80.05     20.85 o 
   9   9   3      197.21      248.22     37.81 o 
  10   9   3       24.80        4.85     43.82 o 
 -12  10   3     1819.64     1671.98    103.71 o 
 -11  10   3      705.35      630.31     58.07 o 
 -10  10   3      724.94      658.97     57.77 o 
  -9  10   3     4013.04     3817.19    192.11 o 
  -8  10   3      316.48      277.62     45.41 o 
  -7  10   3     3086.90     3058.71    156.08 o 
  -6  10   3     5716.20     5806.54    145.12 o 
  -5  10   3       34.43       33.44     10.23 o 
  -4  10   3     6387.00     6196.76    122.18 o 
  -3  10   3     6207.08     5945.88    129.19 o 
  -2  10   3      157.02      172.08     10.47 o 
  -1  10   3    11832.91    11157.40    209.38 o 
   0  10   3     4182.24     3872.81     78.57 o 
   1  10   3     3109.83     3062.30     89.23 o 
   2  10   3     9553.75     8800.48    234.08 o 
   3  10   3      571.75      529.39     83.77 o 
   4  10   3     3774.00     3705.07    133.20 o 
   5  10   3     5021.91     4887.33    172.05 o 
   6  10   3       21.11       14.61     16.44 o 
   7  10   3     2316.23     2428.79     84.46 o 
   8  10   3     1452.38     1489.25     61.05 o 
   9  10   3       54.01       62.49     28.81 o 
  10  10   3     1125.23     1573.58    133.73 o 
 -11  11   3        3.40       21.53     25.62 o 
 -10  11   3        1.74        8.19     23.65 o 
  -9  11   3        1.33      -16.98     21.53 o 
  -8  11   3       80.05       61.71     25.17 o 
  -7  11   3        2.76       11.76     15.00 o 
  -6  11   3      236.15      236.75     22.50 o 
  -5  11   3        5.62       63.51     12.77 o 
  -4  11   3       24.37       28.24      8.78 o 
  -3  11   3       78.51      108.47     10.29 o 
  -2  11   3      133.73      139.26     10.53 o 
  -1  11   3      629.69      545.10     23.04 o 
   0  11   3      107.35      138.30     12.75 o 
   1  11   3        5.32       64.29     12.63 o 
   2  11   3      103.80       97.70     13.74 o 
   3  11   3        5.56       58.77     16.13 o 
   4  11   3        4.22        4.37     14.37 o 
   5  11   3        0.20      -17.90     13.69 o 
   6  11   3       17.53       56.06     18.76 o 
   7  11   3        6.15       -1.24     17.68 o 
   8  11   3        3.88       -0.02     18.63 o 
 -11  12   3      374.70      412.88     45.49 o 
 -10  12   3      593.97      588.46     53.68 o 
  -9  12   3     2646.26     2453.01    132.07 o 
  -8  12   3      192.31      217.13     33.66 o 
  -7  12   3     1732.64     1789.67    105.53 o 
  -6  12   3     3551.87     3714.41    113.75 o 
  -5  12   3        4.10       23.12     13.51 o 
  -4  12   3     3985.47     3924.27     80.71 o 
  -3  12   3     3764.26     3615.86     82.92 o 
  -2  12   3      387.51      374.15     17.31 o 
  -1  12   3     5821.13     5612.61    134.69 o 
   0  12   3     1754.88     1635.97     47.08 o 
   1  12   3     1259.45     1204.20     51.03 o 
   2  12   3     5799.29     5464.97    188.94 o 
   3  12   3      444.54      408.33     33.13 o 
   4  12   3     1827.63     1679.39     69.81 o 
   5  12   3     2312.79     2139.56     84.99 o 
   6  12   3        2.11       11.06     16.73 o 
   7  12   3     1355.42     1476.20     66.61 o 
   8  12   3      980.87     1077.15     74.60 o 
 -10  13   3       83.80      110.99     29.42 o 
  -9  13   3       47.63        7.43     23.20 o 
  -8  13   3      179.82      186.50     32.30 o 
  -7  13   3       93.38       73.39     26.08 o 
  -6  13   3       67.80       76.95     19.71 o 
  -5  13   3       74.00      172.60     24.53 o 
  -4  13   3       40.29       38.27     11.75 o 
  -3  13   3        5.45        7.34     10.91 o 
  -2  13   3      163.56      227.58     20.62 o 
  -1  13   3       28.41       24.87     12.15 o 
   0  13   3      270.68      288.19     20.31 o 
   1  13   3      203.68      280.34     19.76 o 
   2  13   3        0.48       -6.14     13.38 o 
   3  13   3       91.67      132.45     19.60 o 
   4  13   3       16.34       20.84     15.65 o 
   5  13   3        9.20       21.79     16.14 o 
   6  13   3       63.55      128.17     21.33 o 
   7  13   3       40.10       65.81     27.90 o 
  -9  14   3     1102.69     1047.13     70.96 o 
  -8  14   3      124.14      111.75     29.26 o 
  -7  14   3      972.92      904.60     64.59 o 
  -6  14   3     1924.10     2124.88     69.95 o 
  -5  14   3        0.92       -5.27     11.44 o 
  -4  14   3     1847.83     1765.49     52.44 o 
  -3  14   3     1310.99     1229.42     46.82 o 
  -2  14   3      166.11      147.43     22.22 o 
  -1  14   3     2869.95     2827.13     85.62 o 
   0  14   3      904.07      923.75     37.49 o 
   1  14   3      659.49      597.62     29.17 o 
   2  14   3     1971.18     1873.14     75.78 o 
   3  14   3      168.37      174.33     36.39 o 
   4  14   3      527.89      507.79     34.02 o 
   5  14   3     1266.03     1284.63     92.34 o 
   6  14   3        7.15      -24.26     21.08 o 
  -7  15   3       42.93       96.56     20.21 o 
  -6  15   3       46.29       31.15     17.64 o 
  -5  15   3      384.48      522.87     30.39 o 
  -4  15   3      154.87      208.60     19.50 o 
  -3  15   3      128.84      176.69     16.94 o 
  -2  15   3      443.34      507.63     27.78 o 
  -1  15   3       10.86       10.23     12.33 o 
   0  15   3      250.42      290.40     21.10 o 
   1  15   3      361.01      412.22     29.71 o 
   2  15   3        0.23        7.43     14.90 o 
   3  15   3      321.42      379.65     28.67 o 
   4  15   3      105.88      110.84     26.53 o 
  -5  16   3        4.02        1.38     15.76 o 
  -4  16   3      692.80      730.50     34.12 o 
  -3  16   3      492.50      473.81     27.56 o 
  -2  16   3      137.11      104.03     14.15 o 
  -1  16   3      870.10      906.08     37.57 o 
   0  16   3      180.69      146.21     17.19 o 
   1  16   3      126.58       73.39     24.87 o 
   2  16   3      802.11      752.98     55.19 o 
 -15   0   4     2064.65     1964.16    134.19 o 
 -14   0   4     1094.49      900.05     82.64 o 
 -13   0   4     1163.43      932.20     84.76 o 
 -12   0   4     6702.42     6216.97    331.91 o 
 -11   0   4      309.23      232.59     52.31 o 
 -10   0   4    10933.76    10211.26    520.53 o 
  -9   0   4     9009.51     8636.85    221.08 o 
  -8   0   4      100.56       99.16     13.44 o 
  -7   0   4    43129.78    43017.00    994.21 o 
  -6   0   4    25994.33    24657.48    719.37 o 
  -5   0   4     9693.90    11171.26    377.18 o 
  -4   0   4    84960.48    86909.18   4001.41 o 
  -3   0   4    15057.04    16924.20    784.06 o 
  -2   0   4      228.06      421.56     53.52 o 
   0   0   4      288.23      346.57     22.67 o 
   1   0   4    33125.70    32873.14   1528.54 o 
   2   0   4    24942.79    26926.73   1160.63 o 
   3   0   4      843.71      867.85     41.84 o 
   4   0   4    28162.25    29135.46    834.91 o 
   5   0   4    15172.13    14948.12    616.93 o 
   6   0   4     1231.53     1295.76     58.98 o 
   7   0   4    13759.90    13904.90    463.02 o 
   8   0   4     1778.75     1860.01     89.70 o 
   9   0   4     1037.78     1071.19     52.52 o 
  10   0   4     2668.28     2861.18    185.14 o 
  11   0   4      297.27      399.84     65.81 o 
  12   0   4      917.43     1098.68     97.95 o 
 -15   1   4        7.08       17.87     26.05 o 
 -14   1   4       33.15       44.49     28.25 o 
 -13   1   4       66.03       53.73     27.43 o 
 -12   1   4       64.50       58.82     26.45 o 
 -11   1   4      102.52      116.42     32.15 o 
 -10   1   4       42.64       56.36     25.52 o 
  -9   1   4       18.95       30.26     11.93 o 
  -8   1   4      775.43      754.81     34.64 o 
  -7   1   4     1769.77     1748.95     37.48 o 
  -6   1   4      717.41      700.07     17.57 o 
  -5   1   4     2870.90     2937.31     78.50 o 
  -4   1   4       18.51        4.66      9.34 o 
  -3   1   4       18.03       54.39      6.88 o 
  -2   1   4     1021.75     1270.02     65.20 o 
  -1   1   4       58.31       83.24     12.28 o 
   0   1   4       45.08       79.76     16.53 o 
   1   1   4     1338.15     1293.30     48.30 o 
   2   1   4     1872.75     1799.38     46.60 o 
   3   1   4     1218.76     1186.07     36.09 o 
   4   1   4        7.93       12.98      9.66 o 
   5   1   4      237.34      245.28     18.12 o 
   6   1   4       10.61       21.19     11.81 o 
   7   1   4       61.12       55.49     13.15 o 
   8   1   4      122.46      128.53     15.22 o 
   9   1   4      232.35      260.46     22.60 o 
  10   1   4        7.90       11.38     19.30 o 
  11   1   4       44.06       67.66     31.50 o 
  12   1   4       18.86       16.80     28.06 o 
 -15   2   4     2166.94     1956.44     93.92 o 
 -14   2   4      664.07      636.14     58.30 o 
 -13   2   4     1299.23     1035.61     64.22 o 
 -12   2   4     5808.57     5284.68    203.96 o 
 -11   2   4      892.42      798.03     56.88 o 
 -10   2   4     7686.29     7372.57    216.88 o 
  -9   2   4    12436.83    11623.44    265.52 o 
  -8   2   4        3.48       27.06      8.16 o 
  -7   2   4    27097.89    26288.96    400.09 o 
  -6   2   4    12922.20    12665.82    213.16 o 
  -5   2   4     4246.88     4570.11    114.78 o 
  -4   2   4    59808.91    61761.82   1406.95 o 
  -3   2   4     6458.32     7569.00    176.81 o 
  -2   2   4    20847.01    25064.40   1159.79 o 
  -1   2   4    35020.59    43947.14   2029.21 o 
   0   2   4    16230.13    18743.80    814.38 o 
   1   2   4    31506.30    34581.79    736.05 o 
   2   2   4    23721.21    24179.93    719.37 o 
   3   2   4       19.64       28.44      9.26 o 
   4   2   4    21612.24    21366.83    438.35 o 
   5   2   4     9161.61     8832.33    192.52 o 
   6   2   4      533.36      528.76     25.25 o 
   7   2   4     9135.09     9666.00    207.61 o 
   8   2   4     2326.64     2503.04     78.21 o 
   9   2   4      908.23     1006.69     40.02 o 
  10   2   4     3213.95     3643.90    123.83 o 
  11   2   4      229.45      322.17     42.35 o 
  12   2   4      887.55     1220.06     73.95 o 
 -15   3   4        9.94       13.13     38.29 o 
 -14   3   4      297.79      249.33     36.34 o 
 -13   3   4      343.48      261.19     36.24 o 
 -12   3   4      117.25      113.54     38.82 o 
 -11   3   4     1475.82     1404.74     60.53 o 
 -10   3   4     1543.36     1450.68     62.31 o 
  -9   3   4      300.44      268.69     20.19 o 
  -8   3   4     2313.23     2306.26     56.07 o 
  -7   3   4      508.72      561.13     18.69 o 
  -6   3   4       67.41      103.46      9.52 o 
  -5   3   4     5219.23     5230.30    119.82 o 
  -4   3   4      124.27       98.79      9.72 o 
  -3   3   4     7047.49     7268.45    194.71 o 
  -2   3   4    20714.10    21079.93    404.41 o 
  -1   3   4     5322.32     4918.05    326.68 o 
   0   3   4    13276.39    14804.78    315.44 o 
   1   3   4     4700.77     5183.21    106.14 o 
   2   3   4       39.31       62.19      7.95 o 
   3   3   4     2330.73     2356.27     57.99 o 
   4   3   4      501.21      434.89     19.42 o 
   5   3   4     1252.86     1226.83     39.68 o 
   6   3   4     2024.89     1983.12     62.76 o 
   7   3   4       54.25       62.45     13.22 o 
   8   3   4      747.49      731.40     37.27 o 
   9   3   4      567.08      644.29     34.26 o 
  10   3   4       14.52       23.55     19.91 o 
  11   3   4      387.55      452.54     48.30 o 
  12   3   4      202.90      239.21     38.43 o 
 -15   4   4     1238.60     1259.89     71.47 o 
 -14   4   4      565.89      525.68     73.92 o 
 -13   4   4      707.70      637.47     50.07 o 
 -12   4   4     4624.81     4389.40    137.66 o 
 -11   4   4      270.99      266.36     28.40 o 
 -10   4   4     5895.25     5666.11    144.60 o 
  -9   4   4     6744.40     6559.09    168.85 o 
  -8   4   4       59.34       98.10     12.66 o 
  -7   4   4    16161.54    15896.55    288.69 o 
  -6   4   4    13295.29    12965.71    249.57 o 
  -5   4   4      709.65      708.71     29.55 o 
  -4   4   4    21071.16    21136.19    581.71 o 
  -3   4   4    12307.38    12694.58    341.42 o 
  -2   4   4     8181.44     8772.17    171.64 o 
  -1   4   4    46585.07    48662.02   1028.05 o 
   0   4   4      362.13      369.73     12.93 o 
   1   4   4    23834.77    25423.12    389.16 o 
   2   4   4    12204.72    12977.71    211.96 o 
   3   4   4        0.43       17.20     10.75 o 
   4   4   4    11684.72    12207.79    252.20 o 
   5   4   4     7723.31     7237.27    233.99 o 
   6   4   4      154.91      176.85     16.33 o 
   7   4   4     5942.92     5905.90    123.91 o 
   8   4   4     1239.88     1252.20     45.92 o 
   9   4   4      640.71      704.20     37.10 o 
  10   4   4     1920.27     2199.77    114.33 o 
  11   4   4      265.58      327.11     82.03 o 
 -15   5   4        5.24       15.01     36.69 o 
 -14   5   4      464.88      561.84     47.67 o 
 -13   5   4      871.51      893.65     88.02 o 
 -12   5   4       46.55       63.50     21.94 o 
 -11   5   4     2990.63     2747.80     94.67 o 
 -10   5   4     2533.27     2491.45     74.17 o 
  -9   5   4      461.41      444.19     36.37 o 
  -8   5   4     4479.39     4386.21    104.16 o 
  -7   5   4     1453.82     1428.33     37.19 o 
  -6   5   4     5904.76     5859.30    119.49 o 
  -5   5   4    12587.33    11712.83    200.66 o 
  -4   5   4     1080.10     1130.30     42.92 o 
  -3   5   4     5178.08     5024.17     96.15 o 
  -2   5   4     5020.43     5315.94     91.23 o 
  -1   5   4      785.33      972.32     22.24 o 
   0   5   4    22295.93    23405.29    411.35 o 
   1   5   4    11800.96    12043.46    201.41 o 
   2   5   4     2154.36     2226.80     48.74 o 
   3   5   4     7702.91     7679.89    148.72 o 
   4   5   4      839.38      809.65     26.22 o 
   5   5   4     1360.06     1311.70     47.71 o 
   6   5   4     5281.21     4950.78    112.25 o 
   7   5   4      317.55      356.70     26.76 o 
   8   5   4     1495.77     1674.73     98.83 o 
   9   5   4     1070.48     1187.28     92.11 o 
  10   5   4      172.62      231.55     34.90 o 
  11   5   4      691.47      828.33     92.64 o 
 -14   6   4      169.92      105.23     46.25 o 
 -13   6   4      401.59      353.28     50.95 o 
 -12   6   4     1804.48     1630.27     80.64 o 
 -11   6   4       65.04       53.42     32.30 o 
 -10   6   4     3435.93     3396.27    107.22 o 
  -9   6   4     3181.72     3426.48    101.16 o 
  -8   6   4      328.00      362.70     21.89 o 
  -7   6   4     5850.38     6071.03    125.23 o 
  -6   6   4     6326.35     6035.06    116.85 o 
  -5   6   4     1585.18     1612.94     34.59 o 
  -4   6   4    16079.25    16523.65    321.31 o 
  -3   6   4     2441.83     2594.28     78.47 o 
  -2   6   4     3067.80     3059.47     59.54 o 
  -1   6   4    14904.49    15296.58    232.71 o 
   0   6   4     3536.11     3733.05     57.43 o 
   1   6   4     8510.77     8936.52    143.58 o 
   2   6   4     7907.16     7993.03    138.30 o 
   3   6   4       48.41       76.89      9.27 o 
   4   6   4     3668.71     3591.48     74.91 o 
   5   6   4     1909.59     2006.53     62.67 o 
   6   6   4      577.13      591.53     35.32 o 
   7   6   4     3812.69     3853.27    144.25 o 
   8   6   4      812.78      921.81     74.60 o 
   9   6   4      365.10      418.40     44.10 o 
  10   6   4     1206.70     1377.51     77.22 o 
  11   6   4      169.23      214.55     59.29 o 
 -14   7   4      754.55      845.01     85.06 o 
 -13   7   4     1114.79      952.49    112.43 o 
 -12   7   4      109.86      150.83     55.04 o 
 -11   7   4     3192.28     3175.34    152.69 o 
 -10   7   4     2475.45     2360.76    149.88 o 
  -9   7   4      654.88      663.60     37.51 o 
  -8   7   4     7236.30     7123.30    178.07 o 
  -7   7   4     1296.09     1280.46     50.41 o 
  -6   7   4     5893.31     5758.80    130.31 o 
  -5   7   4    11642.07    11822.93    214.95 o 
  -4   7   4      209.25      215.03     10.79 o 
  -3   7   4    10804.08    10585.76    191.31 o 
  -2   7   4    14927.46    14336.21    255.79 o 
  -1   7   4      816.13      813.37     19.79 o 
   0   7   4    13482.16    13634.65    215.92 o 
   1   7   4     5803.00     5753.58     95.22 o 
   2   7   4      152.64      168.87     10.82 o 
   3   7   4     9476.05     9108.47    189.93 o 
   4   7   4     1517.98     1473.54     56.06 o 
   5   7   4     3744.60     3945.63    128.73 o 
   6   7   4     5115.88     5497.88    247.48 o 
   7   7   4       35.84       26.41     18.47 o 
   8   7   4     1862.33     2188.26     88.64 o 
   9   7   4     1401.12     1612.10     88.25 o 
  10   7   4       55.59       47.27     28.11 o 
 -14   8   4       73.35       70.70     46.47 o 
 -13   8   4      135.06      146.48     30.44 o 
 -12   8   4      458.56      420.73     39.55 o 
 -11   8   4       68.63       37.68     22.75 o 
 -10   8   4      715.40      625.63     95.07 o 
  -9   8   4     1125.43     1079.60     48.52 o 
  -8   8   4       22.64       15.13     13.92 o 
  -7   8   4     2489.76     2444.53     87.23 o 
  -6   8   4     1661.85     1669.09     52.02 o 
  -5   8   4      223.40      196.83     15.68 o 
  -4   8   4     4162.45     4196.98     93.79 o 
  -3   8   4      667.97      761.73     23.17 o 
  -2   8   4     1314.13     1377.99     44.46 o 
  -1   8   4     2835.35     3028.34     74.41 o 
   0   8   4       73.97       66.26      9.44 o 
   1   8   4     1296.85     1354.37     34.54 o 
   2   8   4     2409.94     2459.67     56.88 o 
   3   8   4      297.21      251.62     17.72 o 
   4   8   4     2287.77     2309.93     88.45 o 
   5   8   4     1549.34     1540.36     72.29 o 
   6   8   4       44.82       37.02     14.97 o 
   7   8   4     1199.94     1246.27     80.76 o 
   8   8   4       80.43       38.01     27.90 o 
   9   8   4       74.12       92.75     38.51 o 
  10   8   4      337.77      439.26     75.66 o 
 -13   9   4     1002.24     1030.55     89.91 o 
 -12   9   4       85.06       61.59     25.53 o 
 -11   9   4     2414.03     2381.03    250.56 o 
 -10   9   4     1593.18     1626.10    196.36 o 
  -9   9   4      866.32      885.35    114.55 o 
  -8   9   4     5579.32     5494.97    184.67 o 
  -7   9   4      907.76      881.98     41.53 o 
  -6   9   4     4062.28     4152.73    123.48 o 
  -5   9   4    12310.62    11924.63    279.80 o 
  -4   9   4      488.58      469.10     21.91 o 
  -3   9   4     8349.81     7942.19    152.74 o 
  -2   9   4     7676.44     7264.14    153.65 o 
  -1   9   4      138.25      182.97     12.60 o 
   0   9   4    10108.44     9464.12    249.68 o 
   1   9   4     5842.37     5636.37    153.06 o 
   2   9   4     2834.72     2747.75     73.38 o 
   3   9   4     8683.33     8495.14    214.45 o 
   4   9   4     1312.98     1223.25     56.47 o 
   5   9   4     2386.92     2417.74     73.13 o 
   6   9   4     4100.33     4297.08    229.42 o 
   7   9   4       63.69       57.00     18.62 o 
   8   9   4     1212.67     1259.41    152.54 o 
   9   9   4      992.88     1072.70     69.49 o 
  10   9   4       10.60       47.16     49.28 o 
 -12  10   4      179.92      142.23     34.72 o 
 -11  10   4       36.54       20.17     25.93 o 
 -10  10   4      135.82      126.46     30.17 o 
  -9  10   4       28.47       54.42     21.23 o 
  -8  10   4       37.86       -9.37     14.70 o 
  -7  10   4      228.60      272.38     24.34 o 
  -6  10   4       56.26       51.64     15.18 o 
  -5  10   4       99.62      115.93     17.18 o 
  -4  10   4      175.46      208.42     16.79 o 
  -3  10   4       22.98       57.45     14.09 o 
  -2  10   4      108.44      102.71     12.45 o 
  -1  10   4     1286.19     1274.91     38.20 o 
   0  10   4      326.20      309.92     20.51 o 
   1  10   4      595.55      612.35     27.60 o 
   2  10   4       35.67       68.39     12.21 o 
   3  10   4        8.02       16.82     13.99 o 
   4  10   4      115.01      111.71     19.04 o 
   5  10   4      153.55      145.06     18.51 o 
   6  10   4       11.54       -5.46     15.47 o 
   7  10   4      148.73      246.45     31.93 o 
   8  10   4       23.67       13.61     25.57 o 
   9  10   4       37.68       53.68     52.61 o 
 -12  11   4       95.45       31.69     27.60 o 
 -11  11   4     2072.42     1870.91    108.72 o 
 -10  11   4     1113.12     1019.38     71.87 o 
  -9  11   4      380.91      305.37     38.36 o 
  -8  11   4     3192.35     3316.73    138.51 o 
  -7  11   4      692.82      679.86     51.53 o 
  -6  11   4     2545.83     2636.42     79.18 o 
  -5  11   4     6037.78     5976.14    146.27 o 
  -4  11   4       30.91       30.20     10.31 o 
  -3  11   4     4323.47     4004.70     99.71 o 
  -2  11   4     6282.23     5852.75    139.58 o 
  -1  11   4      310.82      271.24     16.20 o 
   0  11   4     8707.05     8118.49    216.82 o 
   1  11   4     4002.41     3568.55    101.83 o 
   2  11   4      975.67      945.81     45.68 o 
   3  11   4     4905.16     4603.56    161.33 o 
   4  11   4      562.64      491.49     31.97 o 
   5  11   4     1382.51     1376.79     85.06 o 
   6  11   4     2518.67     2715.28    104.40 o 
   7  11   4       79.01       86.58     30.40 o 
 -11  12   4        6.40       -5.31     23.50 o 
 -10  12   4        0.35       27.90     24.26 o 
  -9  12   4       75.89       82.79     27.44 o 
  -8  12   4       14.42       -4.81     17.67 o 
  -7  12   4       16.88       66.68     18.19 o 
  -6  12   4       10.20       27.80     15.10 o 
  -5  12   4       27.99       31.71     11.53 o 
  -4  12   4        2.62       39.30     11.52 o 
  -3  12   4        1.56        5.01      9.75 o 
  -2  12   4      126.35      127.45     13.13 o 
  -1  12   4       31.52       98.39     13.24 o 
   0  12   4        0.10       -0.09     10.52 o 
   1  12   4        7.49       27.36     13.85 o 
   2  12   4       42.95       94.51     17.69 o 
   3  12   4        4.41       -6.60     14.63 o 
   4  12   4        8.90       51.54     16.62 o 
   5  12   4        6.91       18.45     16.70 o 
   6  12   4        0.34       -7.71     16.03 o 
 -10  13   4      678.95      710.82     58.38 o 
  -9  13   4      540.48      561.93     51.40 o 
  -8  13   4     2502.89     2411.92    129.34 o 
  -7  13   4      258.99      231.91     23.92 o 
  -6  13   4     1264.58     1270.10     42.96 o 
  -5  13   4     3019.02     3001.25     93.62 o 
  -4  13   4      168.50      172.21     36.19 o 
  -3  13   4     2427.80     2297.20     72.72 o 
  -2  13   4     2911.39     2677.35     81.37 o 
  -1  13   4      213.28      170.32     27.47 o 
   0  13   4     3046.86     2874.10     85.69 o 
   1  13   4     1326.64     1223.84     44.12 o 
   2  13   4      435.67      368.52     27.32 o 
   3  13   4     2402.68     2271.51     88.16 o 
   4  13   4      466.12      392.25     33.13 o 
   5  13   4      713.36      769.92     85.52 o 
   6  13   4     1463.09     1627.25     94.46 o 
  -9  14   4      168.29      224.25     34.42 o 
  -8  14   4       11.89       12.74     23.35 o 
  -7  14   4      207.42      351.96     25.05 o 
  -6  14   4      163.85      213.52     22.37 o 
  -5  14   4        0.92       11.33     13.64 o 
  -4  14   4      291.52      384.98     25.14 o 
  -3  14   4      194.74      222.00     19.73 o 
  -2  14   4       79.54       67.25     14.27 o 
  -1  14   4      259.26      382.46     55.05 o 
   0  14   4        4.45       -1.32     11.29 o 
   1  14   4      141.56      157.19     20.30 o 
   2  14   4      216.74      226.23     22.82 o 
   3  14   4        3.83       -4.94     14.75 o 
   4  14   4      177.81      196.36     22.03 o 
   5  14   4       77.67       51.70     25.02 o 
  -7  15   4      297.54      376.18     38.59 o 
  -6  15   4      573.60      595.32     31.51 o 
  -5  15   4     1372.75     1498.35     60.32 o 
  -4  15   4       14.87       20.39     13.95 o 
  -3  15   4     1117.68     1059.88     42.27 o 
  -2  15   4      909.83      853.82     36.42 o 
  -1  15   4       10.90        4.56     11.72 o 
   0  15   4     1100.60     1053.23     44.84 o 
   1  15   4      721.33      694.56     38.90 o 
   2  15   4      182.44      229.25     23.27 o 
   3  15   4     1036.80     1028.78     66.72 o 
   4  15   4      143.83      135.10     28.20 o 
  -5  16   4       10.27        5.89     14.69 o 
  -4  16   4      463.23      617.18     38.38 o 
  -3  16   4      264.97      306.67     29.26 o 
  -2  16   4      137.02      178.16     21.91 o 
  -1  16   4      424.14      443.79     38.59 o 
   0  16   4       36.72       32.14     22.14 o 
   1  16   4      196.42      268.53     33.05 o 
   2  16   4      299.69      373.91     38.21 o 
 -16   1   5      953.59      964.16     60.58 o 
 -15   1   5      119.11       94.46     29.42 o 
 -14   1   5     3264.23     3021.52    242.83 o 
 -13   1   5     1581.80     1216.14     70.99 o 
 -12   1   5     1389.28     1206.00     72.74 o 
 -11   1   5    11968.03    10858.33    389.24 o 
 -10   1   5     2043.76     1921.70     56.09 o 
  -9   1   5     6685.47     6291.40    129.93 o 
  -8   1   5    18401.52    18277.76    378.65 o 
  -7   1   5       41.59       54.03     11.15 o 
  -6   1   5    48204.31    48238.02    821.78 o 
  -5   1   5    28650.49    29183.79    467.58 o 
  -4   1   5      566.53      502.66     24.26 o 
  -3   1   5    35141.82    39048.50   1040.31 o 
  -2   1   5     5896.03     7247.73    340.25 o 
  -1   1   5     2218.63     2283.35     80.95 o 
   0   1   5    59657.05    66771.49   1776.88 o 
   1   1   5    10968.40    11899.03    338.33 o 
   2   1   5     8556.53     8560.54    178.94 o 
   3   1   5    23602.01    23183.83    481.77 o 
   4   1   5      336.96      330.04     19.70 o 
   5   1   5    14506.85    14420.25    336.20 o 
   6   1   5     9680.70     9525.72    205.91 o 
   7   1   5      156.58      148.40     15.66 o 
   8   1   5     5548.16     5792.67    131.13 o 
   9   1   5     1371.84     1506.11     46.12 o 
  10   1   5      434.40      514.84     51.19 o 
  11   1   5     2309.98     2792.47    149.50 o 
 -15   2   5      209.21      209.93     34.26 o 
 -14   2   5        1.00       23.15     26.42 o 
 -13   2   5      264.30      236.08     35.17 o 
 -12   2   5      158.52      151.06     33.56 o 
 -11   2   5      157.87      166.40     25.39 o 
 -10   2   5      836.99      725.78     41.04 o 
  -9   2   5     1192.92     1093.79     33.27 o 
  -8   2   5        3.63       19.84      9.27 o 
  -7   2   5     2234.53     2177.70     47.53 o 
  -6   2   5     1815.70     1780.21     41.38 o 
  -5   2   5     1025.62     1159.96     22.33 o 
  -4   2   5     4980.63     5449.73    129.58 o 
  -3   2   5     1390.98     1412.69     51.89 o 
  -2   2   5      548.50      616.06     38.36 o 
  -1   2   5    11646.65    11667.47    547.83 o 
   0   2   5     1764.11     1632.21     68.83 o 
   1   2   5     4688.49     5073.45    138.52 o 
   2   2   5      512.16      525.04     20.52 o 
   3   2   5      707.39      709.63     28.48 o 
   4   2   5      724.48      700.60     28.28 o 
   5   2   5       78.32       63.21     13.24 o 
   6   2   5      701.23      689.41     35.87 o 
   7   2   5      419.39      436.11     23.37 o 
   8   2   5      101.43       72.99     14.24 o 
   9   2   5       62.10       66.01     15.77 o 
  10   2   5      247.01      353.87     45.30 o 
  11   2   5        7.03       21.54     29.81 o 
 -15   3   5       98.51       83.64     29.48 o 
 -14   3   5     2680.49     2575.44    114.67 o 
 -13   3   5     1561.65     1447.04     78.48 o 
 -12   3   5     1015.81      917.10     46.98 o 
 -11   3   5     9413.86     8557.72    249.09 o 
 -10   3   5      601.02      595.55     32.37 o 
  -9   3   5     4357.00     4082.21    121.97 o 
  -8   3   5    12985.05    12652.69    224.16 o 
  -7   3   5      253.43      255.07     12.14 o 
  -6   3   5    12422.15    12276.10    237.43 o 
  -5   3   5    20120.55    19997.34    307.75 o 
  -4   3   5      430.22      433.81     13.55 o 
  -3   3   5    59470.66    64870.18   1477.58 o 
  -2   3   5    25078.50    27139.15   1147.66 o 
  -1   3   5    12294.18    13738.50    827.27 o 
   0   3   5    45756.42    49113.80    929.77 o 
   1   3   5     1929.17     2104.41     46.63 o 
   2   3   5    10698.17    11368.79    287.54 o 
   3   3   5    15760.87    15861.65    323.60 o 
   4   3   5      911.76      996.36     32.29 o 
   5   3   5     7008.78     6841.18    153.15 o 
   6   3   5     6314.59     6014.58    137.52 o 
   7   3   5      128.88      116.56     13.94 o 
   8   3   5     4601.63     4910.63    126.41 o 
   9   3   5     1064.85     1163.46     49.21 o 
  10   3   5      261.62      348.79     44.16 o 
  11   3   5     1546.79     1984.26    101.89 o 
 -15   4   5      516.19      583.98     48.38 o 
 -14   4   5      116.30       64.29     28.20 o 
 -13   4   5      749.15      645.73     51.78 o 
 -12   4   5     1423.65     1329.76     59.12 o 
 -11   4   5       29.23       27.47     19.46 o 
 -10   4   5     3326.63     3146.00     92.07 o 
  -9   4   5     2729.24     2531.55     67.12 o 
  -8   4   5      789.10      751.79     31.55 o 
  -7   4   5     4838.05     4624.06     82.59 o 
  -6   4   5     2140.43     1918.40     45.53 o 
  -5   4   5     2933.31     2872.50     56.94 o 
  -4   4   5    12587.55    11849.52    259.05 o 
  -3   4   5       30.95       43.88      5.09 o 
  -2   4   5     7744.16     8400.23    149.95 o 
  -1   4   5     6525.41     6683.44    120.64 o 
   0   4   5       32.48       45.37      9.00 o 
   1   4   5     8724.97     8751.31    145.95 o 
   2   4   5     8359.00     8385.29    154.03 o 
   3   4   5     1436.84     1350.75     38.73 o 
   4   4   5     4347.78     4316.59    100.32 o 
   5   4   5      435.02      352.02     29.78 o 
   6   4   5      468.05      302.87    109.85 o 
   7   4   5     1905.22     1900.35     50.52 o 
   8   4   5      187.50      186.26     19.66 o 
   9   4   5      498.24      507.91     38.89 o 
  10   4   5      381.94      432.03     45.81 o 
  11   4   5       11.91      -11.07     42.00 o 
 -15   5   5       48.71       79.23     29.24 o 
 -14   5   5     1740.43     1810.36     89.72 o 
 -13   5   5      547.87      473.69     34.35 o 
 -12   5   5     1022.24      918.35     48.03 o 
 -11   5   5     5332.35     4964.33    153.18 o 
 -10   5   5      282.24      239.19     26.62 o 
  -9   5   5     2576.81     2515.39     92.09 o 
  -8   5   5     7777.29     7517.37    180.81 o 
  -7   5   5      495.84      539.45     33.91 o 
  -6   5   5    11068.64    10878.59    173.02 o 
  -5   5   5    13990.95    13762.49    195.25 o 
  -4   5   5     1031.58      977.71     20.77 o 
  -3   5   5    17343.30    17951.67    320.37 o 
  -2   5   5     8055.01     8264.17    150.72 o 
  -1   5   5     1712.94     1860.98     34.74 o 
   0   5   5    34378.16    37356.10    604.69 o 
   1   5   5     1891.99     1934.53     39.65 o 
   2   5   5     5332.31     5558.22    116.01 o 
   3   5   5     7878.41     7873.11    160.43 o 
   4   5   5        8.14       31.94      9.67 o 
   5   5   5     4906.95     4908.31    113.77 o 
   6   5   5     3504.69     3440.46     94.63 o 
   7   5   5      125.11       97.51     19.52 o 
   8   5   5     2420.02     2509.57     83.47 o 
   9   5   5      849.50      865.82    111.45 o 
  10   5   5      120.60      107.06     31.01 o 
  11   5   5     1000.90     1233.02    113.87 o 
 -15   6   5      752.88      812.11     82.48 o 
 -14   6   5      155.63      152.23     47.61 o 
 -13   6   5      798.22      839.39    107.65 o 
 -12   6   5     2096.21     1884.69     87.73 o 
 -11   6   5        0.90       14.77     12.14 o 
 -10   6   5     5496.90     5321.37    177.29 o 
  -9   6   5     4214.67     4036.49     97.87 o 
  -8   6   5     1851.63     1858.12     52.88 o 
  -7   6   5    10302.99     9735.40    181.66 o 
  -6   6   5     2262.63     2166.35     45.15 o 
  -5   6   5     6168.24     5841.33     87.11 o 
  -4   6   5     9314.99     9097.69    152.74 o 
  -3   6   5     2411.95     2248.70     40.01 o 
  -2   6   5     7949.22     7874.28    124.07 o 
  -1   6   5    11698.28    11705.78    182.34 o 
   0   6   5      631.64      680.67     18.70 o 
   1   6   5    10501.12    10779.15    197.73 o 
   2   6   5     3665.54     3709.66     82.78 o 
   3   6   5       95.61      110.89     10.56 o 
   4   6   5     6615.72     6719.42    145.14 o 
   5   6   5     2790.80     2739.87     68.40 o 
   6   6   5     1671.40     1681.86     62.55 o 
   7   6   5     3154.47     3353.32    155.06 o 
   8   6   5       45.24       50.87     27.48 o 
   9   6   5      785.47      902.77     62.44 o 
  10   6   5      620.76      741.04    105.38 o 
 -14   7   5      423.80      401.57     62.32 o 
 -13   7   5      214.12      217.22     35.10 o 
 -12   7   5      249.00      248.43     71.72 o 
 -11   7   5     2606.31     2524.76    150.19 o 
 -10   7   5      388.13      325.32     27.29 o 
  -9   7   5     2137.60     2056.75    117.96 o 
  -8   7   5     4020.18     4059.24    134.44 o 
  -7   7   5       18.86       26.87     12.06 o 
  -6   7   5     4999.86     5002.40    112.52 o 
  -5   7   5     3624.15     3554.32     62.76 o 
  -4   7   5       90.84      107.32      7.69 o 
  -3   7   5     5821.61     5982.75    102.39 o 
  -2   7   5     1253.24     1240.14     24.56 o 
  -1   7   5      698.96      716.34     22.61 o 
   0   7   5     8296.47     8465.80    160.86 o 
   1   7   5     1236.50     1269.89     27.77 o 
   2   7   5     1390.87     1443.56     34.67 o 
   3   7   5     4199.53     4322.55    115.01 o 
   4   7   5        1.84       18.38     12.93 o 
   5   7   5     2512.82     2739.82     89.98 o 
   6   7   5     1733.47     1877.57     67.59 o 
   7   7   5       20.62       28.31     19.27 o 
   8   7   5     1027.39     1150.66     78.92 o 
   9   7   5      245.60      200.23     38.06 o 
  10   7   5       54.11       91.43     54.13 o 
 -14   8   5      107.49       76.82     27.13 o 
 -13   8   5     1108.34     1022.13     60.60 o 
 -12   8   5     1652.76     1615.89    110.91 o 
 -11   8   5       81.42       84.69     28.13 o 
 -10   8   5     3893.40     4110.79    164.93 o 
  -9   8   5     3385.14     3357.49     94.44 o 
  -8   8   5      489.56      466.21     27.42 o 
  -7   8   5    10569.61    10326.74    282.26 o 
  -6   8   5     4558.96     4388.13    129.72 o 
  -5   8   5     6433.66     6126.77    137.73 o 
  -4   8   5    14272.18    13598.48    264.42 o 
  -3   8   5      732.24      812.04     23.94 o 
  -2   8   5     5206.37     5070.88    102.79 o 
  -1   8   5     5890.69     5918.56    111.58 o 
   0   8   5        1.73        2.90      5.83 o 
   1   8   5    10185.50    10022.11    201.93 o 
   2   8   5     6851.70     6697.06    157.15 o 
   3   8   5     1778.95     1613.35     47.69 o 
   4   8   5     6947.82     7052.58    167.77 o 
   5   8   5     1119.59     1147.29     49.40 o 
   6   8   5     1167.70     1300.19    103.25 o 
   7   8   5     2345.65     2305.98    108.82 o 
   8   8   5      298.47      306.28     48.37 o 
   9   8   5      663.47      835.95    103.11 o 
 -13   9   5      153.00      149.24     29.31 o 
 -12   9   5       43.92       54.39     24.86 o 
 -11   9   5      352.88      356.69     70.35 o 
 -10   9   5        1.73      -13.95     16.18 o 
  -9   9   5      235.67      237.95     24.28 o 
  -8   9   5      977.03      923.08     43.77 o 
  -7   9   5      120.76       89.89     24.82 o 
  -6   9   5     2037.07     1994.44     57.73 o 
  -5   9   5      401.84      422.45     25.60 o 
  -4   9   5      771.49      727.49     26.85 o 
  -3   9   5      882.07      857.99     29.13 o 
  -2   9   5      387.80      398.78     29.23 o 
  -1   9   5        7.13       16.93      8.56 o 
   0   9   5     2092.38     2243.64     89.94 o 
   1   9   5       53.88       74.15     12.90 o 
   2   9   5      726.76      720.59     29.14 o 
   3   9   5     1101.65     1036.01     37.98 o 
   4   9   5      226.94      206.45     18.17 o 
   5   9   5      369.71      372.39     29.98 o 
   6   9   5      245.47      260.72     40.47 o 
   7   9   5       33.08       -1.12     22.85 o 
   8   9   5      168.93      211.22     35.84 o 
   9   9   5       27.58       77.18     49.88 o 
 -12  10   5     1256.42     1164.03     80.36 o 
 -11  10   5        0.36        3.49     24.41 o 
 -10  10   5     2623.06     2765.33    340.55 o 
  -9  10   5     2336.98     2530.73    172.92 o 
  -8  10   5      763.79      761.86     39.66 o 
  -7  10   5     5822.76     5920.04    172.28 o 
  -6  10   5     1676.09     1642.73     50.21 o 
  -5  10   5     2301.48     2249.02     64.76 o 
  -4  10   5     9409.61     8857.50    206.82 o 
  -3  10   5     1440.50     1289.17     38.83 o 
  -2  10   5     7075.69     6512.00    153.32 o 
  -1  10   5     8001.10     7356.55    197.17 o 
   0  10   5      268.27      234.03     16.63 o 
   1  10   5     7194.31     6636.42    178.62 o 
   2  10   5     3893.10     3595.22    131.46 o 
   3  10   5      555.97      563.44     35.70 o 
   4  10   5     3592.33     3721.89    135.61 o 
   5  10   5     1273.24     1303.27     47.17 o 
   6  10   5      777.62      732.12     74.83 o 
   7  10   5     2050.02     2247.41    105.56 o 
   8  10   5      145.96      134.95     57.16 o 
 -12  11   5        8.70        6.52     25.17 o 
 -11  11   5       33.89       77.48     28.66 o 
 -10  11   5       14.87       28.35     24.11 o 
  -9  11   5      148.18       91.43     23.41 o 
  -8  11   5        2.32       16.97     15.90 o 
  -7  11   5        1.46        2.12     19.69 o 
  -6  11   5        5.91       37.42     11.84 o 
  -5  11   5       45.73       62.70     11.83 o 
  -4  11   5       61.19       41.03     10.35 o 
  -3  11   5      142.10      179.43     14.17 o 
  -2  11   5       55.24       79.66     14.79 o 
  -1  11   5       16.44       24.77     10.85 o 
   0  11   5       22.06       79.94     12.61 o 
   1  11   5      192.22      198.76     16.39 o 
   2  11   5      121.58      120.90     39.42 o 
   3  11   5        1.46       33.96     27.29 o 
   4  11   5       35.14       -3.21     27.60 o 
   5  11   5        2.37       23.88     17.05 o 
   6  11   5       29.56       29.72     26.84 o 
   7  11   5        0.91      -18.65     25.17 o 
 -11  12   5       42.35        0.45     23.96 o 
 -10  12   5     1818.42     1669.86     98.56 o 
  -9  12   5     1148.88     1138.08     82.86 o 
  -8  12   5      189.41      192.64     23.08 o 
  -7  12   5     3013.45     3282.70    133.23 o 
  -6  12   5     1467.06     1514.60     56.51 o 
  -5  12   5     1883.45     1748.45     60.54 o 
  -4  12   5     5014.10     4700.82    134.20 o 
  -3  12   5      200.71      212.67     15.89 o 
  -2  12   5     3176.26     3052.34     78.15 o 
  -1  12   5     4317.86     4154.67    117.27 o 
   0  12   5        6.23       -5.03     10.60 o 
   1  12   5     3359.29     3064.47     89.37 o 
   2  12   5     2136.27     2037.53     79.83 o 
   3  12   5      279.37      258.15     24.00 o 
   4  12   5     2585.34     2519.50    119.41 o 
   5  12   5      733.40      693.26     40.41 o 
   6  12   5      549.15      612.11     57.01 o 
 -10  13   5      125.47      113.11     29.42 o 
  -9  13   5       86.84      126.61     30.02 o 
  -8  13   5       77.78      120.79     16.94 o 
  -7  13   5       23.32       18.80     15.38 o 
  -6  13   5       15.97       61.38     16.18 o 
  -5  13   5       29.19       57.94     14.36 o 
  -4  13   5        0.55        3.54     11.73 o 
  -3  13   5      204.34      271.43     20.76 o 
  -2  13   5      152.20      168.20     17.67 o 
  -1  13   5      105.66      102.61     14.61 o 
   0  13   5      160.55      207.48     17.85 o 
   1  13   5       36.18       19.24     12.12 o 
   2  13   5       17.55       19.27     15.01 o 
   3  13   5       82.83      130.40     19.82 o 
   4  13   5        9.43        0.06     14.63 o 
   5  13   5       69.25       71.81     18.69 o 
  -9  14   5      832.32      987.11    124.79 o 
  -8  14   5      283.96      311.62     30.81 o 
  -7  14   5     1620.73     1772.24     54.85 o 
  -6  14   5      331.30      326.59     28.20 o 
  -5  14   5      672.22      630.13     32.77 o 
  -4  14   5     1914.22     1855.52     62.62 o 
  -3  14   5      209.44      216.52     20.37 o 
  -2  14   5     1486.46     1468.35     50.83 o 
  -1  14   5     1908.16     1817.89     59.46 o 
   0  14   5        0.06       -1.17     11.63 o 
   1  14   5     1319.13     1118.28     51.61 o 
   2  14   5      983.26      890.62     44.84 o 
   3  14   5      120.07      133.64     22.82 o 
   4  14   5     1098.08     1152.05     72.48 o 
  -7  15   5        3.68        3.75     14.31 o 
  -6  15   5      211.21      270.60     23.90 o 
  -5  15   5      436.36      521.73     30.22 o 
  -4  15   5        2.38       -4.05     12.12 o 
  -3  15   5      462.70      506.49     27.45 o 
  -2  15   5      105.44      144.53     17.24 o 
  -1  15   5      123.79      111.24     15.62 o 
   0  15   5      269.95      304.99     20.68 o 
   1  15   5      115.01       98.11     18.67 o 
   2  15   5      128.29      115.08     26.23 o 
   3  15   5      227.43      222.28     30.78 o 
  -5  16   5      381.10      396.21     31.78 o 
  -4  16   5      680.98      690.48     40.13 o 
  -3  16   5       11.40        7.09     17.21 o 
  -2  16   5      454.61      444.60     30.48 o 
  -1  16   5      649.32      627.81     54.36 o 
   0  16   5        5.13      -31.54     18.04 o 
   1  16   5      557.66      602.26     48.52 o 
 -16   0   6     1099.44     1090.34     93.70 o 
 -15   0   6     2228.01     1955.07    132.52 o 
 -14   0   6      104.74      107.05     42.91 o 
 -13   0   6     3941.83     3321.98    200.60 o 
 -12   0   6     3539.75     3260.26    200.90 o 
 -11   0   6     1424.80     1420.28    110.99 o 
 -10   0   6    20323.71    18063.04    486.07 o 
  -9   0   6     7085.31     6824.50    190.52 o 
  -8   0   6    13336.66    12999.76    301.85 o 
  -7   0   6    43157.49    42550.83    952.82 o 
  -6   0   6     3099.34     3186.99     79.75 o 
  -5   0   6    15782.91    16527.83    431.33 o 
  -4   0   6    26591.18    29840.46   1378.28 o 
  -3   0   6      413.32      434.50     28.66 o 
  -2   0   6    33863.06    36985.10   1321.88 o 
  -1   0   6    23803.73    25695.72   1256.53 o 
   0   0   6     8734.22     9099.06    653.38 o 
   1   0   6    53694.28    56254.36   2457.18 o 
   2   0   6     5415.77     5651.04    173.97 o 
   3   0   6     6190.14     6279.78    194.39 o 
   4   0   6    23188.03    23240.51    883.61 o 
   5   0   6      462.79      404.15     31.64 o 
   6   0   6     5555.93     5436.55    235.73 o 
   7   0   6     4262.24     4105.12    138.48 o 
   8   0   6       31.89       38.52     18.51 o 
   9   0   6     2211.82     2328.31    138.74 o 
  10   0   6     1601.53     2159.46    153.60 o 
  11   0   6      151.62      129.49     50.04 o 
 -16   1   6        5.88       13.17     37.38 o 
 -15   1   6       54.50       68.87     41.55 o 
 -14   1   6       38.21       33.43     27.82 o 
 -13   1   6       41.42       37.28     27.42 o 
 -12   1   6       42.40       50.76     27.56 o 
 -11   1   6      332.21      298.87     25.69 o 
 -10   1   6       15.65       11.57      9.14 o 
  -9   1   6      654.77      674.71     31.59 o 
  -8   1   6      503.00      520.10     19.59 o 
  -7   1   6       75.89       73.99      6.32 o 
  -6   1   6       46.18       71.52     12.63 o 
  -5   1   6      157.53      184.48      7.30 o 
  -4   1   6      360.36      416.44     16.86 o 
  -3   1   6       89.52      169.21     18.20 o 
  -2   1   6      152.51      177.75     17.66 o 
  -1   1   6      432.71      477.93     17.25 o 
   0   1   6     1448.91     1614.57     40.40 o 
   1   1   6        1.62        5.85      6.49 o 
   2   1   6      881.02      858.93     27.61 o 
   3   1   6       24.25       41.40     10.48 o 
   4   1   6        0.91        6.18     10.18 o 
   5   1   6       82.67       84.68     13.51 o 
   6   1   6      165.21      159.75     18.18 o 
   7   1   6      102.99       82.43     14.45 o 
   8   1   6      116.15      107.70     15.50 o 
   9   1   6       54.19       62.30     21.75 o 
  10   1   6        8.09       53.81     31.84 o 
  11   1   6       35.54       61.83     31.72 o 
 -16   2   6     1099.73     1056.87     64.75 o 
 -15   2   6     1768.74     1467.31     77.57 o 
 -14   2   6        3.77      -27.17     24.70 o 
 -13   2   6     3803.37     3237.43    181.42 o 
 -12   2   6     4118.37     3467.42    221.07 o 
 -11   2   6     2238.59     2172.72     61.62 o 
 -10   2   6    14064.10    12932.98    275.22 o 
  -9   2   6     2482.12     2380.99     51.84 o 
  -8   2   6     4076.94     4056.20     85.80 o 
  -7   2   6    29451.87    28546.36    486.88 o 
  -6   2   6      878.22      838.08     18.98 o 
  -5   2   6    34471.99    35929.87    574.18 o 
  -4   2   6    44033.92    48812.61   1095.67 o 
  -3   2   6      210.40      273.08     24.11 o 
  -2   2   6    26300.36    29074.60   1346.14 o 
  -1   2   6    22163.53    24502.25    809.63 o 
   0   2   6     8236.24     9015.86    178.75 o 
   1   2   6    39925.69    41407.34    804.27 o 
   2   2   6     5556.69     6044.81    140.82 o 
   3   2   6     7178.18     7044.00    163.97 o 
   4   2   6    12671.19    12602.31    265.99 o 
   5   2   6      762.20      737.62     29.91 o 
   6   2   6     4587.58     4602.39    111.47 o 
   7   2   6     5971.67     6048.97    136.79 o 
   8   2   6       31.13       35.50     13.36 o 
   9   2   6     2238.40     2714.78    121.35 o 
  10   2   6      709.66      819.75     63.14 o 
  11   2   6      129.07      185.63     38.44 o 
 -16   3   6       66.03       34.49     35.10 o 
 -15   3   6      144.00      146.19     33.45 o 
 -14   3   6      628.11      587.13     79.53 o 
 -13   3   6       63.42       55.77     29.06 o 
 -12   3   6      779.12      619.57     42.34 o 
 -11   3   6     1177.48     1135.54     46.94 o 
 -10   3   6       35.77       32.11     13.17 o 
  -9   3   6      772.38      749.64     24.14 o 
  -8   3   6     1688.40     1590.00     36.83 o 
  -7   3   6      856.74      744.06     21.12 o 
  -6   3   6     6495.46     6228.96     99.47 o 
  -5   3   6     1480.14     1495.26     28.95 o 
  -4   3   6     2924.91     3001.20     65.77 o 
  -3   3   6    10808.42    11475.91    362.99 o 
  -2   3   6      708.39      903.20     31.58 o 
  -1   3   6      234.22      330.94     16.26 o 
   0   3   6     4497.85     4516.15     91.20 o 
   1   3   6       56.97       73.65      9.13 o 
   2   3   6     1339.23     1368.60     40.89 o 
   3   3   6     1316.38     1178.59     33.00 o 
   4   3   6      577.66      539.59     22.60 o 
   5   3   6     2074.12     1952.68     50.61 o 
   6   3   6      671.64      649.87     26.06 o 
   7   3   6       79.05       67.21     13.04 o 
   8   3   6      811.86      877.45     43.11 o 
   9   3   6      170.59      221.16     28.36 o 
  10   3   6      149.45      198.22     27.82 o 
 -15   4   6     1358.84     1292.26     73.11 o 
 -14   4   6       58.12       52.93     27.89 o 
 -13   4   6     2723.52     2512.34     89.61 o 
 -12   4   6     1868.69     1549.91     65.01 o 
 -11   4   6     1446.22     1309.77     43.49 o 
 -10   4   6    10355.72     9775.06    212.67 o 
  -9   4   6     2312.95     2169.31     58.80 o 
  -8   4   6     1690.95     1747.23     39.87 o 
  -7   4   6    15837.19    15582.43    271.60 o 
  -6   4   6      489.07      453.13     14.11 o 
  -5   4   6    12338.46    12255.21    180.32 o 
  -4   4   6    32785.05    34726.90    550.22 o 
  -3   4   6     1892.93     2111.39     44.68 o 
  -2   4   6    20886.72    22032.87    529.06 o 
  -1   4   6    12124.14    13428.25    319.70 o 
   0   4   6     6841.59     7497.71    148.37 o 
   1   4   6    23880.74    25625.02    418.88 o 
   2   4   6     4213.11     4202.80     90.40 o 
   3   4   6     1166.95     1178.57     35.55 o 
   4   4   6     9327.67     9160.32    196.91 o 
   5   4   6      319.21      308.33     19.87 o 
   6   4   6     3859.70     3751.92     85.04 o 
   7   4   6     3394.88     3541.11     98.03 o 
   8   4   6       11.62       19.11     16.56 o 
   9   4   6     1234.36     1429.12     96.91 o 
  10   4   6      728.59      851.06     57.01 o 
 -15   5   6      143.46      114.36     31.48 o 
 -14   5   6     1179.03     1084.45     51.83 o 
 -13   5   6      302.17      284.91     49.43 o 
 -12   5   6     1563.40     1485.03     62.83 o 
 -11   5   6     2907.40     2817.48     98.24 o 
 -10   5   6       68.90       70.97     14.55 o 
  -9   5   6     3991.55     3823.32    126.36 o 
  -8   5   6     2660.08     2616.69     62.61 o 
  -7   5   6      685.02      622.37     22.81 o 
  -6   5   6     8820.67     8515.74    129.87 o 
  -5   5   6     2919.65     2785.43     62.17 o 
  -4   5   6     3240.35     3278.19     55.16 o 
  -3   5   6    11402.19    11579.94    206.31 o 
  -2   5   6      967.74      944.96     24.34 o 
  -1   5   6    11132.65    11171.76    199.10 o 
   0   5   6     8079.05     8474.32    140.95 o 
   1   5   6     1279.33     1266.82     31.21 o 
   2   5   6     3043.84     3006.03     62.83 o 
   3   5   6     3815.40     3592.00     75.93 o 
   4   5   6       51.14       48.56     11.05 o 
   5   5   6     3951.62     3850.69     99.92 o 
   6   5   6     1059.21      909.20     55.82 o 
   7   5   6      581.23      624.18     34.80 o 
   8   5   6     1199.95     1255.97     78.31 o 
   9   5   6       81.82       74.66     27.99 o 
  10   5   6      314.52      468.98     76.87 o 
 -15   6   6      448.20      388.16     60.20 o 
 -14   6   6       66.83       75.64     26.63 o 
 -13   6   6     1531.53     1387.72     72.92 o 
 -12   6   6     1312.61     1205.37     54.33 o 
 -11   6   6      444.70      355.39     52.18 o 
 -10   6   6     4232.64     4232.01    154.62 o 
  -9   6   6     1024.87     1053.07     39.27 o 
  -8   6   6     2218.75     2141.02     58.22 o 
  -7   6   6    10165.54     9605.34    198.08 o 
  -6   6   6       54.35       55.06      6.15 o 
  -5   6   6     7373.58     7344.16    107.19 o 
  -4   6   6     8301.77     8259.04    131.05 o 
  -3   6   6      186.60      185.62      7.89 o 
  -2   6   6     7879.14     8380.36    153.69 o 
  -1   6   6     6806.22     7093.75    126.83 o 
   0   6   6      282.34      322.91     15.60 o 
   1   6   6     6854.45     6976.81    136.55 o 
   2   6   6      355.54      426.35     17.83 o 
   3   6   6     2422.19     2318.08    108.49 o 
   4   6   6     5261.06     5401.39    135.17 o 
   5   6   6      203.97      169.18     15.09 o 
   6   6   6     1704.80     1688.62     62.90 o 
   7   6   6     2175.78     2262.33     82.94 o 
   8   6   6        0.02       10.64     34.87 o 
   9   6   6      629.88      615.89     50.96 o 
  10   6   6      442.17      498.39     77.94 o 
 -15   7   6      291.94      244.57     52.31 o 
 -14   7   6     1468.27     1388.71    121.76 o 
 -13   7   6      260.66      242.34     42.61 o 
 -12   7   6     1483.38     1432.12    110.08 o 
 -11   7   6     3363.97     3215.88    113.89 o 
 -10   7   6       40.51       44.50     28.65 o 
  -9   7   6     5379.67     5364.96    138.50 o 
  -8   7   6     3385.39     3352.03    112.03 o 
  -7   7   6      841.58      769.03     30.74 o 
  -6   7   6    11327.96    10608.87    221.06 o 
  -5   7   6     6520.62     6273.28    101.82 o 
  -4   7   6     3354.15     3197.26     57.94 o 
  -3   7   6    11250.59    10937.51    181.09 o 
  -2   7   6     2413.50     2461.87     56.14 o 
  -1   7   6     3730.00     3728.51     70.29 o 
   0   7   6     9368.35     9182.13    164.05 o 
   1   7   6      141.24      135.78     11.84 o 
   2   7   6     7934.32     7968.56    188.53 o 
   3   7   6     3723.57     3614.48    116.60 o 
   4   7   6      283.86      325.72     20.07 o 
   5   7   6     4831.50     5080.49    228.67 o 
   6   7   6     1387.31     1351.81     53.72 o 
   7   7   6      608.55      666.34     55.95 o 
   8   7   6     1623.38     1763.16     92.65 o 
   9   7   6      206.87      258.77     37.22 o 
 -14   8   6        9.02       -3.31     22.80 o 
 -13   8   6      380.49      306.41     35.05 o 
 -12   8   6      488.38      450.65     39.08 o 
 -11   8   6      238.39      242.28     30.05 o 
 -10   8   6     1352.72     1358.93     49.78 o 
  -9   8   6      198.24      193.54     20.19 o 
  -8   8   6      626.89      634.73     41.32 o 
  -7   8   6     2774.97     2480.03    120.00 o 
  -6   8   6        2.88       27.40     11.45 o 
  -5   8   6     1950.42     1995.14     51.85 o 
  -4   8   6     1266.91     1379.41     37.92 o 
  -3   8   6      367.85      378.47     15.14 o 
  -2   8   6     1730.70     1641.83     39.68 o 
  -1   8   6     2636.80     2584.41     48.59 o 
   0   8   6       42.34       45.98      6.58 o 
   1   8   6     3688.84     3735.48     75.22 o 
   2   8   6      465.67      459.55     21.15 o 
   3   8   6      461.98      473.06     28.02 o 
   4   8   6     1502.48     1607.55     54.71 o 
   5   8   6       38.04       44.08     17.42 o 
   6   8   6      374.43      359.93     39.11 o 
   7   8   6      446.07      471.68     48.14 o 
   8   8   6        6.21       51.65     27.83 o 
   9   8   6      210.63      233.20     64.44 o 
 -14   9   6     1178.37     1254.46    204.09 o 
 -13   9   6      209.28      201.50     48.14 o 
 -12   9   6     1387.12     1374.73    116.07 o 
 -11   9   6     2335.33     2515.75    182.81 o 
 -10   9   6       19.06       12.45     16.60 o 
  -9   9   6     4250.92     4146.62    156.95 o 
  -8   9   6     4478.94     4499.34    163.32 o 
  -7   9   6      266.43      233.06     21.73 o 
  -6   9   6     9713.90     9674.00    227.11 o 
  -5   9   6     3302.81     3267.83     83.60 o 
  -4   9   6     1830.77     1744.81     45.91 o 
  -3   9   6     8928.91     8391.43    181.65 o 
  -2   9   6     1787.45     1673.07     49.08 o 
  -1   9   6     7495.61     7036.36    172.15 o 
   0   9   6     8352.02     7953.57    177.78 o 
   1   9   6      190.17      177.35     14.32 o 
   2   9   6     5885.85     5806.74    137.30 o 
   3   9   6     4081.06     4074.83    176.11 o 
   4   9   6      256.07      276.82     28.29 o 
   5   9   6     2729.96     2667.45    114.22 o 
   6   9   6     1088.72     1048.84     64.18 o 
   7   9   6      324.00      311.05     43.82 o 
   8   9   6     1502.66     1322.33    126.00 o 
 -13  10   6       61.86       62.62     30.93 o 
 -12  10   6       64.07       61.56     28.35 o 
 -11  10   6       14.52      -16.93     20.24 o 
 -10  10   6       95.20      101.92     20.69 o 
  -9  10   6       22.98       51.58     24.22 o 
  -8  10   6       87.65       61.92     18.52 o 
  -7  10   6       96.62      136.57     19.54 o 
  -6  10   6        5.52        6.37      9.47 o 
  -5  10   6      444.35      458.65     22.02 o 
  -4  10   6      643.78      695.24     26.45 o 
  -3  10   6        2.03        6.23      8.40 o 
  -2  10   6      240.02      264.70     17.50 o 
  -1  10   6      172.56      145.37     13.95 o 
   0  10   6       37.58       33.12     10.52 o 
   1  10   6      155.25      192.33     13.92 o 
   2  10   6       30.02       26.36     12.18 o 
   3  10   6       12.35       23.81     12.86 o 
   4  10   6      168.12      173.09     17.52 o 
   5  10   6       54.61       41.96     22.13 o 
   6  10   6      130.70       93.96     25.76 o 
   7  10   6       55.89       28.42     37.98 o 
   8  10   6        5.62        8.19     45.79 o 
 -12  11   6      748.77      694.75     58.98 o 
 -11  11   6     1707.46     1556.74     94.77 o 
 -10  11   6       39.48        7.86     16.75 o 
  -9  11   6     2644.32     2713.76    188.94 o 
  -8  11   6     1978.86     2145.61     99.37 o 
  -7  11   6      333.63      349.17     25.94 o 
  -6  11   6     5602.52     5633.33    138.13 o 
  -5  11   6     2793.95     2778.11     73.89 o 
  -4  11   6     1614.06     1566.68     45.94 o 
  -3  11   6     7846.14     7246.91    169.85 o 
  -2  11   6      992.34      843.64     33.63 o 
  -1  11   6     3895.54     3569.13    101.48 o 
   0  11   6     5423.81     5144.35    141.03 o 
   1  11   6       23.91       22.09     10.68 o 
   2  11   6     2707.53     2587.28    110.91 o 
   3  11   6     2231.35     2215.98     85.12 o 
   4  11   6       66.66       65.70     20.01 o 
   5  11   6     2490.18     2618.89    147.23 o 
   6  11   6      833.81      822.87     67.02 o 
 -11  12   6        4.32       37.00     24.87 o 
 -10  12   6       43.48       93.44     23.17 o 
  -9  12   6       48.48       61.70     18.87 o 
  -8  12   6       27.56       44.11     16.94 o 
  -7  12   6       13.73       31.76     14.99 o 
  -6  12   6       33.77       41.22     14.41 o 
  -5  12   6       39.99       93.30     17.75 o 
  -4  12   6       58.89       80.84     14.38 o 
  -3  12   6       22.64       11.30      9.78 o 
  -2  12   6       20.57       49.78     12.36 o 
  -1  12   6        2.49       21.99     11.30 o 
   0  12   6        2.58       -2.67     16.85 o 
   1  12   6       38.37       98.52     20.08 o 
   2  12   6       49.43       48.75     15.54 o 
   3  12   6        8.86       17.10     14.95 o 
   4  12   6       17.68       50.01     16.88 o 
   5  12   6        4.53      -15.62     20.17 o 
 -10  13   6        0.62       10.09     22.90 o 
  -9  13   6     1461.99     1673.52     72.02 o 
  -8  13   6     1305.60     1396.50     56.57 o 
  -7  13   6       38.37       20.19     15.02 o 
  -6  13   6     2640.84     2715.25     86.59 o 
  -5  13   6     1128.94     1068.98     53.75 o 
  -4  13   6      894.39      854.17     36.17 o 
  -3  13   6     2964.36     2676.47     81.22 o 
  -2  13   6      367.63      318.30     21.01 o 
  -1  13   6     1609.55     1598.70     52.85 o 
   0  13   6     2649.80     2568.00     77.12 o 
   1  13   6       67.63       29.06     15.21 o 
   2  13   6     1899.18     1887.31     74.78 o 
   3  13   6     1278.39     1253.36     55.46 o 
   4  13   6       57.50       34.42     21.83 o 
  -9  14   6      115.89      149.61     29.01 o 
  -8  14   6       41.10       58.73     18.22 o 
  -7  14   6      165.80      235.07     23.49 o 
  -6  14   6       19.14       18.24     14.17 o 
  -5  14   6      120.50      145.44     17.88 o 
  -4  14   6      277.72      304.39     34.47 o 
  -3  14   6        0.20       -2.98     11.40 o 
  -2  14   6      282.48      275.99     22.91 o 
  -1  14   6       33.89       36.84     13.08 o 
   0  14   6       65.77       35.56     12.66 o 
   1  14   6      259.13      253.67     23.41 o 
   2  14   6      121.05      143.60     42.99 o 
   3  14   6       41.12       31.39     22.90 o 
  -8  15   6      610.87      751.89     47.35 o 
  -7  15   6      126.15      126.52     23.42 o 
  -6  15   6     1055.91     1080.47     45.02 o 
  -5  15   6      274.39      249.95     21.55 o 
  -4  15   6      256.21      262.42     21.08 o 
  -3  15   6     1221.25     1226.51     45.36 o 
  -2  15   6      305.30      282.88     25.83 o 
  -1  15   6      592.86      585.24     28.34 o 
   0  15   6      995.21      937.36     43.57 o 
   1  15   6        9.45      -14.56     19.56 o 
   2  15   6      715.91      799.83     56.86 o 
  -5  16   6      215.44      260.01     26.38 o 
  -4  16   6      403.76      498.40     33.87 o 
  -3  16   6        1.62       -1.63     14.73 o 
  -2  16   6      380.88      466.73     30.92 o 
  -1  16   6      101.57      131.21     19.23 o 
   0  16   6       69.38       56.10     22.59 o 
 -16   1   7      147.07      122.87     31.89 o 
 -15   1   7     1718.74     1453.70     79.98 o 
 -14   1   7     3850.01     3611.96    151.69 o 
 -13   1   7        8.84       -6.12     26.81 o 
 -12   1   7     6743.37     6107.98    285.44 o 
 -11   1   7     7322.61     6764.73    169.81 o 
 -10   1   7     3091.61     3081.97     70.80 o 
  -9   1   7    18500.20    17592.11    305.64 o 
  -8   1   7     8018.09     7889.97    140.85 o 
  -7   1   7    10975.21    11180.38    195.50 o 
  -6   1   7    29911.62    29503.84    473.29 o 
  -5   1   7     3769.14     3964.42     64.21 o 
  -4   1   7    20278.68    21903.95    408.80 o 
  -3   1   7    27512.59    31057.20    831.34 o 
  -2   1   7      926.10     1253.65     36.47 o 
  -1   1   7    22043.72    25478.35    685.79 o 
   0   1   7    28652.44    31926.84    606.19 o 
   1   1   7     3958.00     4362.35     93.87 o 
   2   1   7    23788.01    23954.83    484.90 o 
   3   1   7     5460.12     5266.68    117.58 o 
   4   1   7     3585.90     3540.59     85.19 o 
   5   1   7     9412.10     9565.57    206.40 o 
   6   1   7      795.30      848.15     32.88 o 
   7   1   7     2667.26     2821.73     73.09 o 
   8   1   7     3176.34     3399.65    100.72 o 
   9   1   7       25.50       51.32     21.24 o 
  10   1   7      991.43     1296.14     93.55 o 
 -16   2   7      133.61       86.00     31.08 o 
 -15   2   7       14.26       -3.16     25.66 o 
 -14   2   7       39.99       52.99     28.93 o 
 -13   2   7      268.41      164.72     50.34 o 
 -12   2   7      108.86       63.64     17.50 o 
 -11   2   7      122.02       77.67     19.15 o 
 -10   2   7     3111.70     2874.28     60.89 o 
  -9   2   7      559.22      480.19     21.29 o 
  -8   2   7      742.98      718.39     18.62 o 
  -7   2   7      848.32      842.88     21.67 o 
  -6   2   7      264.18      286.68      9.23 o 
  -5   2   7     2837.98     2965.36     48.93 o 
  -4   2   7     4816.33     5055.95     90.85 o 
  -3   2   7      362.09      338.95     16.36 o 
  -2   2   7     2658.08     2967.39     84.52 o 
  -1   2   7      495.65      539.18     25.64 o 
   0   2   7     1294.82     1452.83     31.93 o 
   1   2   7     1622.65     1605.31     40.27 o 
   2   2   7      141.41      146.42     11.40 o 
   3   2   7      439.78      419.11     21.60 o 
   4   2   7      436.22      435.63     22.37 o 
   5   2   7        0.42       -0.39     10.73 o 
   6   2   7      633.81      610.17     44.21 o 
   7   2   7      648.92      660.82     28.98 o 
   8   2   7        3.53        5.83     15.42 o 
   9   2   7      193.38      245.24     29.12 o 
  10   2   7       11.66       29.70     29.63 o 
 -16   3   7      155.15      127.40     32.15 o 
 -15   3   7     1249.48     1160.86     70.17 o 
 -14   3   7     2844.72     2730.11    122.81 o 
 -13   3   7        2.73        4.81     19.83 o 
 -12   3   7     4747.91     4366.81    132.12 o 
 -11   3   7     5775.54     5273.13    122.92 o 
 -10   3   7     1222.35     1043.63     29.83 o 
  -9   3   7    10629.91     9927.14    178.12 o 
  -8   3   7     4883.39     4767.92     88.45 o 
  -7   3   7     8587.36     8633.08    134.51 o 
  -6   3   7    35207.28    35953.03    574.20 o 
  -5   3   7     2355.54     2446.53     53.07 o 
  -4   3   7    21211.74    22768.05    424.44 o 
  -3   3   7    27102.15    29027.92    754.06 o 
  -2   3   7      314.82      327.23     17.30 o 
  -1   3   7    18361.88    19560.01    411.62 o 
   0   3   7    17031.27    17408.99    341.61 o 
   1   3   7     1060.31     1138.12     36.77 o 
   2   3   7     8419.79     8761.46    198.84 o 
   3   3   7     5691.63     5678.75    115.88 o 
   4   3   7     2178.84     2110.27     52.47 o 
   5   3   7     8333.13     8092.30    163.03 o 
   6   3   7      784.37      742.63     32.55 o 
   7   3   7     2240.17     2278.63     57.39 o 
   8   3   7     2228.96     2202.09     86.08 o 
   9   3   7        1.97       25.03     20.86 o 
  10   3   7      877.31     1107.70     73.31 o 
 -16   4   7      383.10      401.34     43.37 o 
 -15   4   7      305.89      280.39     38.53 o 
 -14   4   7      119.06      105.92     24.06 o 
 -13   4   7     1414.55     1289.60     59.38 o 
 -12   4   7      260.08      168.67     17.69 o 
 -11   4   7     1118.45     1049.77     38.45 o 
 -10   4   7     2104.59     1950.95     67.19 o 
  -9   4   7      564.21      483.20     18.53 o 
  -8   4   7     1339.52     1235.18     38.99 o 
  -7   4   7     6687.10     6240.98    113.65 o 
  -6   4   7      136.18      133.88      9.45 o 
  -5   4   7    12993.91    12825.15    196.23 o 
  -4   4   7     2018.03     2293.79     47.97 o 
  -3   4   7      495.32      529.62     47.10 o 
  -2   4   7    11638.73    12193.30    290.16 o 
  -1   4   7     2935.69     3017.52     79.74 o 
   0   4   7     3217.61     3287.02     92.31 o 
   1   4   7     6433.10     6451.75    130.95 o 
   2   4   7      127.12      119.69     12.60 o 
   3   4   7     1714.21     1548.44     43.43 o 
   4   4   7     2297.64     2158.47     63.63 o 
   5   4   7        2.18       -8.20     10.40 o 
   6   4   7     1523.06     1434.23     45.40 o 
   7   4   7      441.68      422.30     23.62 o 
   8   4   7      118.40      135.04     24.73 o 
   9   4   7      522.05      653.40     50.28 o 
  10   4   7       65.38       63.38     43.97 o 
 -15   5   7      824.79      696.55     52.11 o 
 -14   5   7     1519.52     1405.28     60.75 o 
 -13   5   7        2.72       -8.85     18.76 o 
 -12   5   7     2769.09     2710.37     80.14 o 
 -11   5   7     3358.11     3012.58    110.86 o 
 -10   5   7      452.30      449.38     23.63 o 
  -9   5   7     6181.68     5934.93    134.09 o 
  -8   5   7     4487.77     4232.10     81.57 o 
  -7   5   7     2508.11     2340.44     42.25 o 
  -6   5   7    18855.89    18097.41    319.02 o 
  -5   5   7     1089.26     1135.17     29.90 o 
  -4   5   7    13150.14    13682.07    291.38 o 
  -3   5   7    15263.63    16355.99    288.95 o 
  -2   5   7      263.11      238.64      9.85 o 
  -1   5   7     6478.88     6952.45    137.77 o 
   0   5   7     8978.33     9533.88    181.88 o 
   1   5   7      785.58      851.47     22.05 o 
   2   5   7     7330.02     7262.37    152.14 o 
   3   5   7     1820.42     1817.48     47.44 o 
   4   5   7     1448.23     1485.35     42.86 o 
   5   5   7     4664.16     4616.99    113.78 o 
   6   5   7      738.34      652.07     42.74 o 
   7   5   7     1118.07     1097.56     57.38 o 
   8   5   7     1572.72     1844.15     92.54 o 
   9   5   7       17.20       25.70     23.58 o 
 -15   6   7      492.88      512.84     45.72 o 
 -14   6   7      160.05      150.16     30.73 o 
 -13   6   7     2030.14     1900.72     73.60 o 
 -12   6   7      466.97      475.34     31.89 o 
 -11   6   7     2061.17     2034.63     74.10 o 
 -10   6   7     5552.29     5530.31    142.10 o 
  -9   6   7      138.97       97.73     16.65 o 
  -8   6   7     4854.16     4608.57    115.97 o 
  -7   6   7     3242.12     3197.63     57.17 o 
  -6   6   7       80.31       75.96      6.56 o 
  -5   6   7     7386.89     7325.36    119.10 o 
  -4   6   7     9415.08     8420.86    244.86 o 
  -3   6   7     1375.00     1358.01     37.14 o 
  -2   6   7    14080.63    13927.99    227.52 o 
  -1   6   7     1581.44     1661.88     36.07 o 
   0   6   7     4191.66     4315.13     87.70 o 
   1   6   7     9357.24     8761.62    171.39 o 
   2   6   7     1163.25     1095.73     31.55 o 
   3   6   7     4630.41     4186.33    132.55 o 
   4   6   7     3209.47     3172.19     84.06 o 
   5   6   7       82.00       63.23     12.71 o 
   6   6   7     2616.80     2728.59     89.97 o 
   7   6   7      586.07      620.08     42.04 o 
   8   6   7      162.69      135.48     30.86 o 
   9   6   7      676.98      742.66     93.70 o 
 -15   7   7      294.31      259.83     33.77 o 
 -14   7   7      571.37      501.06     43.02 o 
 -13   7   7        2.82        1.66     46.32 o 
 -12   7   7     1328.65     1134.01     71.69 o 
 -11   7   7     1752.50     1807.87     64.34 o 
 -10   7   7      566.17      521.68     29.17 o 
  -9   7   7     2527.34     2439.10     73.11 o 
  -8   7   7     1304.69     1279.58     39.58 o 
  -7   7   7     1028.91     1060.61     26.45 o 
  -6   7   7     3518.56     3464.03     57.76 o 
  -5   7   7      278.77      318.06     10.99 o 
  -4   7   7     1842.83     1883.25     39.70 o 
  -3   7   7     6472.01     6555.93    130.23 o 
  -2   7   7      609.31      633.27     19.06 o 
  -1   7   7     5660.58     5869.72    117.47 o 
   0   7   7     3787.58     3754.12     77.86 o 
   1   7   7     1249.49     1199.38     30.84 o 
   2   7   7     3043.69     3097.65     80.79 o 
   3   7   7      950.72      999.15     45.59 o 
   4   7   7      280.01      274.13     18.78 o 
   5   7   7     2021.56     2051.74     71.12 o 
   6   7   7      201.80      192.70     22.55 o 
   7   7   7      562.13      510.18     47.88 o 
   8   7   7      549.01      557.05     49.00 o 
   9   7   7        1.28        5.61     42.30 o 
 -14   8   7      208.64      192.04     45.11 o 
 -13   8   7     1999.43     1976.89     89.82 o 
 -12   8   7      290.93      256.42     40.18 o 
 -11   8   7     1881.40     1986.45     73.38 o 
 -10   8   7     5301.90     5439.53    143.69 o 
  -9   8   7      728.25      754.96     34.48 o 
  -8   8   7     4837.65     4827.52    196.32 o 
  -7   8   7     6679.37     6319.08    238.21 o 
  -6   8   7      260.88      239.87     14.73 o 
  -5   8   7     9974.24     9639.54    208.16 o 
  -4   8   7     3773.38     3783.66     71.93 o 
  -3   8   7      469.28      509.95     14.77 o 
  -2   8   7     7560.55     7113.94    128.76 o 
  -1   8   7     2023.21     1840.02     38.67 o 
   0   8   7     6302.09     5959.73    104.18 o 
   1   8   7    11285.93    11052.83    212.41 o 
   2   8   7      497.04      487.90     31.61 o 
   3   8   7     3748.86     3911.40    196.16 o 
   4   8   7     2453.30     2498.48    154.05 o 
   5   8   7       16.74       29.78     17.13 o 
   6   8   7     2143.87     1990.29     97.14 o 
   7   8   7     1048.48     1057.06     88.63 o 
   8   8   7      106.28      119.78     59.29 o 
 -14   9   7      117.30      124.32     65.28 o 
 -13   9   7        3.23       25.70     22.72 o 
 -12   9   7      238.55      225.56     29.15 o 
 -11   9   7      263.94      261.66     40.98 o 
 -10   9   7      189.63      189.88     22.95 o 
  -9   9   7      439.11      477.67     31.90 o 
  -8   9   7      179.67      185.77     16.54 o 
  -7   9   7      274.01      252.91     17.50 o 
  -6   9   7      938.25      978.07     33.77 o 
  -5   9   7      160.82      184.76     13.05 o 
  -4   9   7      760.33      770.99     25.54 o 
  -3   9   7      751.84      829.08     46.40 o 
  -2   9   7        3.52       -4.31      6.46 o 
  -1   9   7      571.14      583.40     22.01 o 
   0   9   7     1749.50     1798.90     43.44 o 
   1   9   7        1.89        3.53      7.54 o 
   2   9   7     1060.91     1156.57     36.87 o 
   3   9   7      234.07      242.97     22.03 o 
   4   9   7      201.82      231.76     23.62 o 
   5   9   7      185.68      142.22     27.07 o 
   6   9   7       19.38       51.36     24.17 o 
   7   9   7       78.23       41.77     26.36 o 
   8   9   7      105.76      120.39     54.74 o 
 -13  10   7     1276.44     1016.20     73.99 o 
 -12  10   7      409.83      384.68     44.43 o 
 -11  10   7     1219.32     1304.44     90.53 o 
 -10  10   7     3873.41     4241.32    250.79 o 
  -9  10   7      116.03      117.03     29.52 o 
  -8  10   7     3913.73     4107.66    106.79 o 
  -7  10   7     4083.99     4090.71    104.84 o 
  -6  10   7       26.08       14.11     10.02 o 
  -5  10   7     8001.86     7541.19    177.59 o 
  -4  10   7     4041.72     3754.45     92.77 o 
  -3  10   7     1241.51     1134.11     40.30 o 
  -2  10   7     8776.60     8076.18    214.91 o 
  -1  10   7     1095.52     1016.97     36.14 o 
   0  10   7     3305.66     3194.10     82.43 o 
   1  10   7     4713.62     4482.00    146.76 o 
   2  10   7      293.40      299.93     20.91 o 
   3  10   7     1847.38     1874.53    131.26 o 
   4  10   7     2606.91     2920.68    264.26 o 
   5  10   7        4.01       13.44     19.58 o 
   6  10   7     1837.33     2024.17     96.53 o 
   7  10   7      612.16      556.92     82.64 o 
 -12  11   7       21.05       30.93     27.44 o 
 -11  11   7        3.60        2.64     19.84 o 
 -10  11   7       33.06       42.60     18.34 o 
  -9  11   7        0.80       11.13     15.89 o 
  -8  11   7       39.05       23.64     19.94 o 
  -7  11   7        5.05       33.30     14.20 o 
  -6  11   7       40.46       91.61     14.06 o 
  -5  11   7       19.20       22.97     10.36 o 
  -4  11   7       24.87       47.67     10.35 o 
  -3  11   7        0.65       48.59     11.62 o 
  -2  11   7       57.33       53.37     11.54 o 
  -1  11   7      106.29      132.00     13.59 o 
   0  11   7       12.96       30.04     10.73 o 
   1  11   7       38.73       15.30     13.76 o 
   2  11   7       16.82       77.34     14.32 o 
   3  11   7       72.92       68.38     23.35 o 
   4  11   7       26.71       49.58     23.35 o 
   5  11   7       38.26       71.26     27.44 o 
 -12  12   7      130.16      118.04     22.90 o 
 -11  12   7      549.35      606.47     60.33 o 
 -10  12   7     1668.98     1915.57     60.07 o 
  -9  12   7      146.08      154.05     22.44 o 
  -8  12   7     2006.47     2251.06     77.76 o 
  -7  12   7     2730.14     2941.70     93.44 o 
  -6  12   7       63.00       66.18     15.08 o 
  -5  12   7     4776.76     4555.52    130.23 o 
  -4  12   7     1763.89     1597.08     53.88 o 
  -3  12   7      792.37      761.32     32.53 o 
  -2  12   7     3983.49     3679.65    104.77 o 
  -1  12   7      781.79      700.67     29.44 o 
   0  12   7     1010.49      950.05     35.90 o 
   1  12   7     3606.25     3566.55    180.21 o 
   2  12   7      126.98       85.87     17.47 o 
   3  12   7     1860.97     1777.06    104.93 o 
   4  12   7     1272.74     1201.18     79.76 o 
 -11  13   7       46.17       61.40     19.46 o 
 -10  13   7        0.55       -1.13     17.17 o 
  -9  13   7       58.61       47.73     38.96 o 
  -8  13   7        1.92        6.42     14.74 o 
  -7  13   7       54.49       74.77     16.96 o 
  -6  13   7       51.82      125.00     17.49 o 
  -5  13   7       67.75       70.20     14.98 o 
  -4  13   7       44.98       26.18     13.03 o 
  -3  13   7      337.42      436.40     24.04 o 
  -2  13   7        0.18        2.32     10.99 o 
  -1  13   7      161.78      189.00     16.67 o 
   0  13   7       19.55       45.70     12.19 o 
   1  13   7        8.65       -1.44     13.29 o 
   2  13   7       55.26       79.76     25.62 o 
   3  13   7       32.11       28.96     21.68 o 
  -9  14   7        6.84        0.34     18.93 o 
  -8  14   7      914.49      968.15     44.71 o 
  -7  14   7      908.41      980.02     43.62 o 
  -6  14   7       16.75       24.88     14.13 o 
  -5  14   7     1654.19     1701.64     87.37 o 
  -4  14   7      955.16      897.19     37.28 o 
  -3  14   7      139.82      131.89     16.19 o 
  -2  14   7     2107.39     1989.50     62.97 o 
  -1  14   7      365.89      340.12     21.27 o 
   0  14   7      739.21      717.32     30.63 o 
   1  14   7     1172.06     1160.92     52.03 o 
  -8  15   7      196.82      269.69     31.69 o 
  -7  15   7       58.12       59.14     19.85 o 
  -6  15   7      417.43      572.15     37.73 o 
  -5  15   7       26.77       28.60     16.83 o 
  -4  15   7      169.82      175.27     17.95 o 
  -3  15   7      215.14      209.98     18.19 o 
  -2  15   7        0.11       -7.62     10.75 o 
  -1  15   7      225.05      266.33     47.31 o 
   0  15   7      135.31      168.61     27.75 o 
  -4  16   7      249.01      207.22     24.72 o 
  -3  16   7       82.17       73.16     31.01 o 
  -2  16   7      663.40      641.04     57.62 o 
 -16   0   8     2064.39     1998.43    136.46 o 
 -15   0   8      385.38      253.97     56.71 o 
 -14   0   8     2086.37     1939.45    139.80 o 
 -13   0   8     5510.44     4623.38    263.68 o 
 -12   0   8      261.47      234.45     45.11 o 
 -11   0   8    14045.71    12666.11    416.56 o 
 -10   0   8    12936.39    12371.96    289.24 o 
  -9   0   8      553.59      630.98     30.77 o 
  -8   0   8    11289.25    10917.71    292.21 o 
  -7   0   8     6576.24     6415.81    152.52 o 
  -6   0   8     4293.94     4458.46    107.56 o 
  -5   0   8    18995.30    19601.29    401.02 o 
  -4   0   8    14808.97    16083.49    434.80 o 
  -3   0   8    20902.64    22777.46    611.16 o 
  -2   0   8    35989.70    38869.93   1039.78 o 
  -1   0   8      996.24     1125.11     39.12 o 
   0   0   8    24890.98    26045.57   1100.53 o 
   1   0   8    23631.16    23234.87    666.64 o 
   2   0   8      176.66      176.97     25.66 o 
   3   0   8    10492.00    10112.89    401.35 o 
   4   0   8     3371.55     3330.86    177.61 o 
   5   0   8     1005.26     1036.59    101.30 o 
   6   0   8     5920.32     5823.79    394.81 o 
   7   0   8     1307.38     1407.59    114.70 o 
   8   0   8     1374.83     1672.08    100.68 o 
   9   0   8     1752.36     2117.43     98.57 o 
 -16   1   8        8.28       -3.04     26.08 o 
 -15   1   8        8.54      -23.44     27.16 o 
 -14   1   8      117.65      112.48     47.76 o 
 -13   1   8        1.01       -6.70     40.33 o 
 -12   1   8      706.36      642.76     30.03 o 
 -11   1   8       87.36       68.98     11.47 o 
 -10   1   8       61.13       62.62      9.92 o 
  -9   1   8      136.35      147.23     12.89 o 
  -8   1   8      144.52      152.66      9.22 o 
  -7   1   8      583.49      595.07     15.72 o 
  -6   1   8     1677.54     1569.70     30.21 o 
  -5   1   8      302.11      297.79      9.16 o 
  -4   1   8     1158.23     1212.03     24.94 o 
  -3   1   8       14.68       44.48      6.74 o 
  -2   1   8      251.22      301.24     14.69 o 
  -1   1   8      756.39      815.43     24.09 o 
   0   1   8      265.34      326.30     15.31 o 
   1   1   8       16.26       27.83     10.95 o 
   2   1   8       63.26       75.64     10.72 o 
   3   1   8        1.31       -7.98      9.27 o 
   4   1   8      391.18      393.55     21.13 o 
   5   1   8      180.53      150.98     15.85 o 
   6   1   8       82.24       59.52     13.97 o 
   7   1   8       49.54       45.65     13.56 o 
   8   1   8       66.25       73.14     27.79 o 
   9   1   8       11.92       17.61     18.26 o 
 -16   2   8     1874.71     1623.02     84.42 o 
 -15   2   8      575.12      555.47     50.61 o 
 -14   2   8     1942.82     1638.55     89.84 o 
 -13   2   8     4172.37     3886.84    130.00 o 
 -12   2   8       29.61       51.30     14.28 o 
 -11   2   8     8896.66     8382.10    154.05 o 
 -10   2   8     8294.06     7739.89    152.15 o 
  -9   2   8      161.83      188.06     15.48 o 
  -8   2   8    16096.84    15627.11    272.36 o 
  -7   2   8    15710.69    15313.96    249.02 o 
  -6   2   8     7188.68     7348.59    115.42 o 
  -5   2   8    31349.95    32779.53    566.97 o 
  -4   2   8     5944.00     6384.17    150.28 o 
  -3   2   8    13380.05    14066.44    322.86 o 
  -2   2   8    15837.79    17026.40    390.66 o 
  -1   2   8     1692.95     1841.05     86.77 o 
   0   2   8    25174.03    26563.11    478.07 o 
   1   2   8    16292.13    16777.81    334.47 o 
   2   2   8       22.71       88.90     35.03 o 
   3   2   8     8103.19     7803.41    168.68 o 
   4   2   8     5485.62     5155.43    118.07 o 
   5   2   8     1392.66     1356.56     42.89 o 
   6   2   8     5237.59     5199.91    146.94 o 
   7   2   8      541.54      579.96     36.18 o 
   8   2   8     1011.97     1156.07     41.84 o 
   9   2   8     1284.43     1544.36    131.69 o 
 -16   3   8        1.68      -19.15     25.41 o 
 -15   3   8      496.33      422.83     48.60 o 
 -14   3   8      279.36      193.35     38.06 o 
 -13   3   8       12.25       -0.41     10.94 o 
 -12   3   8      777.93      740.80     32.17 o 
 -11   3   8      828.19      734.81     31.28 o 
 -10   3   8      588.34      534.35     23.52 o 
  -9   3   8     4928.43     4420.44     90.01 o 
  -8   3   8       10.96       27.07      7.70 o 
  -7   3   8     3398.50     3190.76     61.04 o 
  -6   3   8     5892.62     5863.85     93.18 o 
  -5   3   8       98.21      116.39     10.82 o 
  -4   3   8     2316.78     2522.36     57.97 o 
  -3   3   8     4735.16     4715.27    130.04 o 
  -2   3   8      294.88      295.63     17.03 o 
  -1   3   8     4935.32     5040.74    126.69 o 
   0   3   8       29.30       57.42     13.40 o 
   1   3   8     1450.06     1285.95     38.75 o 
   2   3   8     2624.78     2607.33     62.90 o 
   3   3   8      110.80       67.70     10.85 o 
   4   3   8      645.84      646.16     25.02 o 
   5   3   8     1674.43     1580.17     44.06 o 
   6   3   8       15.38       12.72     11.10 o 
   7   3   8      402.94      419.66     25.39 o 
   8   3   8      182.25      188.86     32.18 o 
   9   3   8       16.66       56.47     30.84 o 
 -16   4   8     1316.50     1315.69     79.45 o 
 -15   4   8      174.43      146.46     34.36 o 
 -14   4   8     1322.62     1164.82     55.64 o 
 -13   4   8     2808.29     2538.76     83.71 o 
 -12   4   8      204.00      194.87     26.83 o 
 -11   4   8     4633.78     4356.73     93.31 o 
 -10   4   8     6700.94     6318.74    109.77 o 
  -9   4   8       25.33       37.59      9.02 o 
  -8   4   8    10354.95     9899.82    163.49 o 
  -7   4   8     6821.17     6621.69    120.09 o 
  -6   4   8     6684.10     6689.96    112.56 o 
  -5   4   8    25343.20    26374.52    450.17 o 
  -4   4   8     3412.30     3724.87     68.61 o 
  -3   4   8    11688.11    12602.23    304.15 o 
  -2   4   8    17934.70    18578.66    392.38 o 
  -1   4   8      556.12      529.51     20.56 o 
   0   4   8     7469.59     7764.39    143.21 o 
   1   4   8    10145.76    10081.27    201.01 o 
   2   4   8       82.83       84.21     12.09 o 
   3   4   8     5972.08     5803.85    142.63 o 
   4   4   8     2826.08     2809.93     78.54 o 
   5   4   8      903.39      895.35     33.66 o 
   6   4   8     3599.40     3659.90     90.44 o 
   7   4   8      600.39      591.87     33.85 o 
   8   4   8      761.93      806.93     73.08 o 
   9   4   8      952.76     1289.88    118.87 o 
 -16   5   8        3.01      -14.04     26.00 o 
 -15   5   8      909.64      847.76     47.43 o 
 -14   5   8     1175.51     1009.71     51.41 o 
 -13   5   8      131.15      105.36     20.57 o 
 -12   5   8     2562.81     2445.30     66.49 o 
 -11   5   8      448.75      408.89     19.78 o 
 -10   5   8     1803.64     1807.83     50.85 o 
  -9   5   8     4428.81     4134.38     80.24 o 
  -8   5   8      482.85      453.70     14.89 o 
  -7   5   8     3531.75     3461.37     61.70 o 
  -6   5   8     7560.80     7220.05    120.59 o 
  -5   5   8      229.11      251.52     10.18 o 
  -4   5   8    15616.99    15657.39    279.51 o 
  -3   5   8     5604.66     5513.09     95.36 o 
  -2   5   8      180.89      196.35     12.89 o 
  -1   5   8     5656.25     5637.08    105.16 o 
   0   5   8     2797.01     2839.97     62.06 o 
   1   5   8     1893.75     1893.88     45.54 o 
   2   5   8     6423.36     6132.32    139.74 o 
   3   5   8      164.34      157.59     14.70 o 
   4   5   8     2032.71     2010.71     53.75 o 
   5   5   8     1324.77     1282.90     40.24 o 
   6   5   8       19.83       28.01     13.60 o 
   7   5   8     1013.79     1094.46     66.40 o 
   8   5   8      488.67      641.68     50.19 o 
   9   5   8       10.02       -3.64     42.76 o 
 -15   6   8      128.17       90.31     27.83 o 
 -14   6   8      685.38      601.69     39.37 o 
 -13   6   8     1855.37     1740.29     91.66 o 
 -12   6   8       95.17       94.21     16.12 o 
 -11   6   8     3407.42     3345.27     89.44 o 
 -10   6   8     2554.99     2587.93     63.30 o 
  -9   6   8      286.22      274.53     23.11 o 
  -8   6   8     4550.55     4435.85     75.67 o 
  -7   6   8     3608.56     3349.03     58.66 o 
  -6   6   8     1122.74     1060.53     24.77 o 
  -5   6   8     9482.96     9423.08    169.44 o 
  -4   6   8     2013.51     2002.17     38.22 o 
  -3   6   8     2944.24     3053.16     64.41 o 
  -2   6   8     5135.32     5181.15    104.92 o 
  -1   6   8      359.11      352.39     15.55 o 
   0   6   8     7615.07     7705.01    151.34 o 
   1   6   8     4374.01     4372.02     90.10 o 
   2   6   8      351.69      385.59     20.77 o 
   3   6   8     4269.68     4260.71     96.17 o 
   4   6   8     1857.90     1764.33     48.94 o 
   5   6   8      194.15      166.94     15.85 o 
   6   6   8     1711.75     1781.52     77.14 o 
   7   6   8      345.63      366.46     39.96 o 
   8   6   8      334.07      434.11     77.03 o 
 -15   7   8      963.85      900.20     95.83 o 
 -14   7   8     1074.70      976.73    107.43 o 
 -13   7   8      178.04      155.69     23.04 o 
 -12   7   8     3061.37     3137.84    167.14 o 
 -11   7   8      877.98      889.90     32.86 o 
 -10   7   8     1755.01     1797.07     61.38 o 
  -9   7   8     7673.30     7392.71    139.89 o 
  -8   7   8      682.36      646.73     21.26 o 
  -7   7   8     6037.89     5724.36     90.17 o 
  -6   7   8     7880.63     7643.07    123.03 o 
  -5   7   8       28.25       51.97      9.08 o 
  -4   7   8     4978.59     4943.53    100.64 o 
  -3   7   8     6474.09     6424.52    125.03 o 
  -2   7   8     1117.54     1169.50     31.33 o 
  -1   7   8    10399.79     9764.23    206.45 o 
   0   7   8     1518.89     1430.39     37.60 o 
   1   7   8     2474.38     2230.23     54.72 o 
   2   7   8     6560.74     6435.84    215.10 o 
   3   7   8      427.95      472.50     23.66 o 
   4   7   8     2188.65     2316.32    122.36 o 
   5   7   8     2244.97     2377.82     81.90 o 
   6   7   8        9.05       -6.35     18.83 o 
   7   7   8      991.48      964.33     64.20 o 
   8   7   8      587.14      543.88     82.64 o 
 -15   8   8       42.94       25.99     25.19 o 
 -14   8   8      291.72      282.96     34.65 o 
 -13   8   8      552.47      567.01     35.41 o 
 -12   8   8       33.44        8.43     15.16 o 
 -11   8   8      972.47     1082.10     44.23 o 
 -10   8   8      844.57      868.40     37.93 o 
  -9   8   8      319.17      328.48     20.06 o 
  -8   8   8     1398.41     1401.40     52.35 o 
  -7   8   8      628.98      651.02     25.10 o 
  -6   8   8      807.72      861.08     28.33 o 
  -5   8   8     1881.25     1864.51     40.07 o 
  -4   8   8      785.16      819.38     21.69 o 
  -3   8   8      844.59      821.27     21.27 o 
  -2   8   8     3323.41     3319.47     80.29 o 
  -1   8   8      494.98      467.62     16.60 o 
   0   8   8     2391.43     2359.49     58.43 o 
   1   8   8     1006.24     1006.18     38.47 o 
   2   8   8      129.95      137.26     12.16 o 
   3   8   8      777.42      788.89     56.53 o 
   4   8   8      364.67      375.72     44.41 o 
   5   8   8      124.91      113.96     33.13 o 
   6   8   8      580.22      608.22     59.51 o 
   7   8   8       62.50       22.90     46.55 o 
   8   8   8       72.27       52.01     48.98 o 
 -14   9   8      683.64      608.27     47.91 o 
 -13   9   8      101.15       88.55     31.99 o 
 -12   9   8     2648.28     2964.17    209.74 o 
 -11   9   8     1204.26     1433.30     77.32 o 
 -10   9   8     1419.17     1567.49     77.12 o 
  -9   9   8     5887.49     6098.06    150.98 o 
  -8   9   8      380.87      370.05     22.41 o 
  -7   9   8     3637.55     3625.46     94.04 o 
  -6   9   8     7023.18     6896.54    152.76 o 
  -5   9   8        0.11       29.81     19.78 o 
  -4   9   8     8607.85     7951.68    193.63 o 
  -3   9   8     4341.35     4111.20    104.18 o 
  -2   9   8      778.35      739.23     26.70 o 
  -1   9   8     8285.40     8129.52    177.61 o 
   0   9   8     2145.78     2149.69     70.12 o 
   1   9   8     1569.95     1529.61     43.10 o 
   2   9   8     3491.68     3486.91    197.01 o 
   3   9   8      313.71      345.70     26.55 o 
   4   9   8     1300.09     1379.81    173.09 o 
   5   9   8     2318.06     2318.27    104.23 o 
   6   9   8        3.92        7.31     20.70 o 
   7   9   8     1192.66     1230.29    117.36 o 
 -13  10   8       50.88       18.95     25.78 o 
 -12  10   8        0.25       -9.28     13.34 o 
 -11  10   8      158.35      204.56     23.88 o 
 -10  10   8        6.55       -2.14     15.41 o 
  -9  10   8       67.99       61.63     14.14 o 
  -8  10   8      292.00      307.57     20.02 o 
  -7  10   8      523.83      521.02     24.55 o 
  -6  10   8       68.72       63.07     11.15 o 
  -5  10   8      396.39      449.60     24.58 o 
  -4  10   8       12.90       12.10      9.75 o 
  -3  10   8      308.45      304.12     18.07 o 
  -2  10   8       32.18       80.18     16.35 o 
  -1  10   8       42.44       40.96      8.58 o 
   0  10   8      168.14      189.26     13.24 o 
   1  10   8      163.25      171.29     15.37 o 
   2  10   8       16.49        8.44     12.78 o 
   3  10   8      169.54      140.71     19.55 o 
   4  10   8       57.44       57.04     21.37 o 
   5  10   8        6.07        4.04     20.85 o 
   6  10   8       23.04       13.34     43.37 o 
 -13  11   8       70.54       57.18     18.98 o 
 -12  11   8     1561.79     1829.14    130.86 o 
 -11  11   8      361.50      385.80     35.11 o 
 -10  11   8      818.08      889.16     54.42 o 
  -9  11   8     3714.70     3972.21    122.82 o 
  -8  11   8      427.70      463.93     38.87 o 
  -7  11   8     2839.95     2990.86     79.95 o 
  -6  11   8     4936.17     4863.02    150.42 o 
  -5  11   8       15.90       21.96     11.36 o 
  -4  11   8     5167.29     4694.68    130.87 o 
  -3  11   8     3052.77     2870.93     83.61 o 
  -2  11   8      351.91      372.78     20.05 o 
  -1  11   8     3743.67     3601.26    127.55 o 
   0  11   8     1111.59     1053.24     55.76 o 
   1  11   8      708.52      719.12     65.58 o 
   2  11   8     3922.40     4218.72    542.29 o 
   3  11   8      228.30      193.02     29.57 o 
   4  11   8      956.43      931.44     67.32 o 
 -12  12   8        4.91       -4.07     15.55 o 
 -11  12   8        6.39      -10.91     16.85 o 
 -10  12   8        3.63      -23.52     19.76 o 
  -9  12   8        0.59      -23.92     13.86 o 
  -8  12   8        4.59       31.71     15.73 o 
  -7  12   8        9.53       12.34     13.47 o 
  -6  12   8        0.24       11.86     12.70 o 
  -5  12   8       28.13       81.94     14.49 o 
  -4  12   8      143.66      149.03     20.05 o 
  -3  12   8        5.56        8.52     10.63 o 
  -2  12   8       58.95       73.49     12.13 o 
  -1  12   8        5.55       -3.00      9.90 o 
   0  12   8       25.42       62.64     11.87 o 
   1  12   8       35.71       55.65     21.68 o 
   2  12   8        6.01        1.36     18.50 o 
   3  12   8       28.06       41.70     23.20 o 
 -11  13   8      291.26      390.03     36.06 o 
 -10  13   8      301.17      352.15     29.52 o 
  -9  13   8     1694.52     1950.24     71.68 o 
  -8  13   8      120.54      165.87     20.71 o 
  -7  13   8     1203.56     1254.12     49.27 o 
  -6  13   8     1864.76     1876.13     91.94 o 
  -5  13   8        4.76        9.57     12.09 o 
  -4  13   8     2261.87     2294.07     71.13 o 
  -3  13   8     1772.70     1679.76     54.68 o 
  -2  13   8      114.29       97.82     13.81 o 
  -1  13   8     2813.95     2901.14    115.63 o 
   0  13   8      555.36      502.32     30.86 o 
   1  13   8      450.31      409.85     41.09 o 
   2  13   8     1496.43     1527.78     92.64 o 
  -9  14   8       10.72        9.47     25.55 o 
  -8  14   8      126.16      210.19     26.36 o 
  -7  14   8       57.27       98.92     17.38 o 
  -6  14   8       62.26       40.06     14.22 o 
  -5  14   8      245.55      305.91     21.90 o 
  -4  14   8       44.30       46.93     17.60 o 
  -3  14   8       92.69      110.00     22.35 o 
  -2  14   8      230.74      289.85     19.68 o 
  -1  14   8        1.15       -7.87     10.53 o 
   0  14   8      105.33      112.93     18.09 o 
  -7  15   8      421.74      443.07     33.04 o 
  -6  15   8      915.69     1073.89     65.96 o 
  -5  15   8        6.55        8.48     15.59 o 
  -4  15   8      866.80      828.88     45.72 o 
  -3  15   8      574.11      554.95     32.69 o 
  -2  15   8       66.41       65.74     16.47 o 
  -1  15   8     1036.51     1045.46     65.81 o 
 -17   1   9      791.05      780.27     56.75 o 
 -16   1   9      242.84      241.41     38.35 o 
 -15   1   9     3215.89     2795.10    127.05 o 
 -14   1   9     1303.97     1120.24     72.14 o 
 -13   1   9     2052.68     1844.67     97.13 o 
 -12   1   9     8080.02     7459.35    152.22 o 
 -11   1   9      555.99      517.34     20.52 o 
 -10   1   9    12757.67    11385.89    217.89 o 
  -9   1   9    13866.26    12983.26    244.79 o 
  -8   1   9      612.19      611.84     16.09 o 
  -7   1   9    19450.15    19806.52    320.49 o 
  -6   1   9    15157.08    15519.49    238.09 o 
  -5   1   9     2850.48     2974.41     56.32 o 
  -4   1   9    34070.24    36154.75    622.75 o 
  -3   1   9    11574.81    12195.26    288.74 o 
  -2   1   9    11114.95    11586.95    275.32 o 
  -1   1   9    25421.70    26498.17    504.13 o 
   0   1   9      714.97      748.60     25.90 o 
   1   1   9    15985.91    16418.33    361.31 o 
   2   1   9     9717.78     9809.59    206.72 o 
   3   1   9       31.29       36.23     11.09 o 
   4   1   9     5947.88     6026.47    135.12 o 
   5   1   9     3159.10     3190.85     80.02 o 
   6   1   9      258.95      295.20     24.77 o 
   7   1   9     3238.77     3502.09    106.84 o 
   8   1   9      655.29      763.49     51.10 o 
   9   1   9      318.86      469.46     50.09 o 
 -16   2   9       93.13       65.19     30.44 o 
 -15   2   9        1.87      -24.75     27.44 o 
 -14   2   9      251.66      232.01     39.18 o 
 -13   2   9      839.99      710.96     42.65 o 
 -12   2   9        0.66        1.48     10.96 o 
 -11   2   9     1123.69     1073.85     32.70 o 
 -10   2   9       79.02       55.77      9.99 o 
  -9   2   9      214.54      215.11     12.46 o 
  -8   2   9     1149.96     1090.24     25.98 o 
  -7   2   9      102.57      106.62      7.09 o 
  -6   2   9      498.24      508.11     12.54 o 
  -5   2   9     1846.37     1860.65     36.84 o 
  -4   2   9      270.00      275.79     13.61 o 
  -3   2   9     1023.68     1137.05     33.54 o 
  -2   2   9     1335.81     1372.98     48.53 o 
  -1   2   9       19.47       25.52      6.74 o 
   0   2   9      813.47      846.51     22.91 o 
   1   2   9      324.97      283.62     15.75 o 
   2   2   9      116.00      104.24     11.50 o 
   3   2   9     1170.96     1137.83     36.32 o 
   4   2   9      500.82      474.19     23.24 o 
   5   2   9      161.43      126.81     15.60 o 
   6   2   9      376.37      374.29     20.42 o 
   7   2   9        0.47       -1.95     12.78 o 
   8   2   9      118.91      127.24     17.03 o 
   9   2   9       28.79       48.15     29.42 o 
 -16   3   9      200.68      142.39     34.10 o 
 -15   3   9     2357.80     2142.82    105.23 o 
 -14   3   9      714.19      688.56     42.51 o 
 -13   3   9     1152.63     1091.68     40.27 o 
 -12   3   9     5791.18     5359.15    124.49 o 
 -11   3   9      506.86      485.86     21.93 o 
 -10   3   9     9584.14     8883.16    189.08 o 
  -9   3   9     9949.63     9374.13    180.67 o 
  -8   3   9        1.17       17.07      6.33 o 
  -7   3   9    19897.71    19704.40    318.99 o 
  -6   3   9    14583.34    14771.89    226.44 o 
  -5   3   9     2190.31     2221.10     43.21 o 
  -4   3   9    26353.72    27364.62    622.21 o 
  -3   3   9     4183.90     4501.05    109.34 o 
  -2   3   9     4589.90     4867.44    135.74 o 
  -1   3   9    14241.61    14484.34    346.27 o 
   0   3   9     2621.41     2675.30     59.93 o 
   1   3   9     9024.07     9020.56    204.40 o 
   2   3   9     7858.00     7768.76    163.64 o 
   3   3   9        6.17       15.14      9.56 o 
   4   3   9     5690.48     5563.54    116.77 o 
   5   3   9     2644.35     2557.51     62.18 o 
   6   3   9      379.75      363.34     20.32 o 
   7   3   9     2295.40     2483.55     73.58 o 
   8   3   9      353.98      392.20     33.37 o 
 -16   4   9      623.94      582.48     50.93 o 
 -15   4   9        1.14      -16.62     20.19 o 
 -14   4   9      863.68      792.03     47.13 o 
 -13   4   9      613.57      545.72     38.00 o 
 -12   4   9       87.04       83.13     18.99 o 
 -11   4   9     1803.63     1577.09     54.97 o 
 -10   4   9     2131.05     1993.92     54.99 o 
  -9   4   9      932.29      889.63     29.53 o 
  -8   4   9     5277.35     5071.69     94.47 o 
  -7   4   9       32.59       40.33      6.72 o 
  -6   4   9     4042.84     3981.06     69.03 o 
  -5   4   9     7224.31     7315.23    140.89 o 
  -4   4   9      404.69      386.59     15.51 o 
  -3   4   9     3011.71     3032.04     71.06 o 
  -2   4   9     2632.75     2555.78     61.72 o 
  -1   4   9       16.15       22.45      7.89 o 
   0   4   9     3824.28     3755.34     79.95 o 
   1   4   9     2207.33     2048.68     49.40 o 
   2   4   9      273.73      275.75     21.89 o 
   3   4   9     2101.06     1977.59     58.27 o 
   4   4   9       78.18       59.03     13.25 o 
   5   4   9      612.84      589.49     27.07 o 
   6   4   9      960.63      933.28     52.59 o 
   7   4   9       12.34       38.46     22.53 o 
   8   4   9      299.81      288.09     66.87 o 
 -16   5   9      178.83      144.37     34.13 o 
 -15   5   9     1535.85     1517.45    150.95 o 
 -14   5   9      553.76      465.14     36.31 o 
 -13   5   9      816.28      768.04     32.82 o 
 -12   5   9     3649.79     3562.40     88.37 o 
 -11   5   9      338.23      324.85     26.47 o 
 -10   5   9     4123.91     3978.88     77.76 o 
  -9   5   9     5719.25     5616.99    127.72 o 
  -8   5   9       14.81       24.47      6.76 o 
  -7   5   9    14383.89    14312.31    249.95 o 
  -6   5   9     3818.06     3810.72     67.20 o 
  -5   5   9     2295.39     2355.40     49.58 o 
  -4   5   9     9392.63     9757.44    174.30 o 
  -3   5   9     2447.80     2526.86     61.25 o 
  -2   5   9      982.78      988.70     29.59 o 
  -1   5   9     9825.20     9773.38    177.89 o 
   0   5   9      521.99      522.63     23.28 o 
   1   5   9     6290.22     6034.26    137.30 o 
   2   5   9     4952.69     4929.52    115.98 o 
   3   5   9        7.31       23.82     10.39 o 
   4   5   9     3009.58     2929.66     72.41 o 
   5   5   9     1661.79     1620.41     47.31 o 
   6   5   9       69.94       62.14     16.07 o 
   7   5   9     1395.92     1428.07     77.06 o 
   8   5   9      261.93      246.85     65.05 o 
 -16   6   9      819.64      854.86     57.69 o 
 -15   6   9        3.81       38.29     21.16 o 
 -14   6   9     1185.64     1054.86     59.54 o 
 -13   6   9     1623.99     1612.88     60.89 o 
 -12   6   9      362.06      353.31     22.54 o 
 -11   6   9     3674.37     3662.10     88.51 o 
 -10   6   9     1589.71     1501.75     41.50 o 
  -9   6   9      459.21      420.33     15.86 o 
  -8   6   9     4332.57     4103.18     76.59 o 
  -7   6   9     1532.10     1447.56     34.69 o 
  -6   6   9     5231.54     5042.57     89.67 o 
  -5   6   9    10701.07    10391.47    174.67 o 
  -4   6   9       77.84       85.94     14.49 o 
  -3   6   9     6340.53     6143.33    121.98 o 
  -2   6   9     5225.81     5057.53    102.75 o 
  -1   6   9      389.13      397.49     16.83 o 
   0   6   9     6716.29     6380.81    126.49 o 
   1   6   9     2666.82     2451.59     62.71 o 
   2   6   9      467.12      445.25     21.43 o 
   3   6   9     2940.83     2819.69     68.47 o 
   4   6   9      229.39      214.37     16.52 o 
   5   6   9     1005.28     1002.69     35.41 o 
   6   6   9     1316.37     1348.89     75.56 o 
   7   6   9       35.07       17.53     22.02 o 
   8   6   9      391.53      469.28     77.18 o 
 -15   7   9      661.17      614.08     47.08 o 
 -14   7   9      219.71      228.59     32.60 o 
 -13   7   9      353.57      302.51     26.53 o 
 -12   7   9     1681.01     1727.58     56.22 o 
 -11   7   9      112.92      164.44     17.73 o 
 -10   7   9     2412.21     2413.43     74.54 o 
  -9   7   9     1143.91     1158.48     30.81 o 
  -8   7   9       27.90       27.62      6.32 o 
  -7   7   9     1916.57     1918.21     37.25 o 
  -6   7   9     2596.44     2548.42     52.97 o 
  -5   7   9      123.96      120.92     10.59 o 
  -4   7   9     8232.14     8053.05    172.23 o 
  -3   7   9      864.02      858.76     23.36 o 
  -2   7   9     2282.31     2220.33     48.41 o 
  -1   7   9     2269.22     2304.27     50.34 o 
   0   7   9      159.33      186.36     10.62 o 
   1   7   9     1739.75     1699.97     48.28 o 
   2   7   9     1488.01     1483.56     61.96 o 
   3   7   9       64.56       49.15     11.13 o 
   4   7   9     1229.08     1232.06     58.33 o 
   5   7   9      675.78      679.16     56.72 o 
   6   7   9       63.55       15.75     24.34 o 
   7   7   9      503.29      465.64     79.45 o 
 -15   8   9        1.08       -9.48     25.62 o 
 -14   8   9     1281.09     1204.36     65.61 o 
 -13   8   9     1521.26     1583.68     46.84 o 
 -12   8   9      112.84      104.86     25.89 o 
 -11   8   9     3649.49     3941.61    106.57 o 
 -10   8   9     2470.46     2482.12     87.65 o 
  -9   8   9     1083.75     1033.78     36.07 o 
  -8   8   9     5734.63     5704.73    130.10 o 
  -7   8   9      869.06      906.64     66.31 o 
  -6   8   9     2734.49     2629.02     50.17 o 
  -5   8   9     6892.99     6786.29    123.96 o 
  -4   8   9       22.39       21.48      6.63 o 
  -3   8   9     6655.85     6315.28    139.90 o 
  -2   8   9     7656.57     7216.41    155.06 o 
  -1   8   9      329.11      372.41     25.41 o 
   0   8   9     6887.73     6433.19    140.17 o 
   1   8   9     2497.08     2319.73     67.02 o 
   2   8   9      749.49      673.65     43.49 o 
   3   8   9     2750.52     2571.29     92.61 o 
   4   8   9      467.29      479.70     39.16 o 
   5   8   9      746.98      737.44     52.45 o 
   6   8   9     1547.79     1664.43     89.54 o 
   7   8   9       18.01       62.47     48.37 o 
 -14   9   9        9.36       33.36     28.20 o 
 -13   9   9      178.09      176.28     20.06 o 
 -12   9   9      279.07      329.14     27.17 o 
 -11   9   9        0.66       -1.91     14.35 o 
 -10   9   9      252.50      243.74     29.25 o 
  -9   9   9      233.01      265.34     18.02 o 
  -8   9   9       19.13       23.86     10.29 o 
  -7   9   9     1186.18     1239.15     56.93 o 
  -6   9   9      657.21      676.29     28.80 o 
  -5   9   9      310.99      329.40     18.16 o 
  -4   9   9      593.41      604.08     24.37 o 
  -3   9   9      201.81      205.93     11.99 o 
  -2   9   9       84.44      104.51      9.21 o 
  -1   9   9     1401.70     1385.44     37.25 o 
   0   9   9      244.52      211.89     19.11 o 
   1   9   9      698.78      646.15     38.29 o 
   2   9   9       45.47       65.84     14.05 o 
   3   9   9       29.00       24.43     16.85 o 
   4   9   9      109.32       68.86     22.72 o 
   5   9   9      140.96      187.65     30.15 o 
   6   9   9        0.82       47.76     44.43 o 
 -13  10   9     1238.19     1361.16     98.10 o 
 -12  10   9      163.29      179.01     22.58 o 
 -11  10   9     3180.59     3588.01    113.09 o 
 -10  10   9     1482.28     1662.46     78.90 o 
  -9  10   9      917.57      896.69     41.75 o 
  -8  10   9     4535.84     4902.92    122.50 o 
  -7  10   9      626.20      654.08     42.11 o 
  -6  10   9     2597.54     2544.17     78.37 o 
  -5  10   9     6436.27     6319.35    199.84 o 
  -4  10   9       94.19       72.59     11.33 o 
  -3  10   9     4657.19     4555.60    114.29 o 
  -2  10   9     3830.25     3730.63    112.55 o 
  -1  10   9      221.59      214.82     16.58 o 
   0  10   9     3446.54     3377.69    102.79 o 
   1  10   9     2148.21     2106.94    170.25 o 
   2  10   9      313.13      306.68     32.08 o 
   3  10   9     2842.63     2850.31    115.35 o 
   4  10   9      310.75      328.81     33.38 o 
   5  10   9      792.96      845.77     90.67 o 
   6  10   9     1180.98     1143.72    107.65 o 
 -13  11   9        6.14       10.22     20.47 o 
 -12  11   9       13.95       19.55     16.71 o 
 -11  11   9       13.39      -15.12     15.66 o 
 -10  11   9       33.34       41.22     20.05 o 
  -9  11   9        4.22       27.49     25.28 o 
  -8  11   9        0.62      -19.44     18.88 o 
  -7  11   9        4.75       45.94     13.61 o 
  -6  11   9        2.87       32.96     12.41 o 
  -5  11   9       16.69       39.09     11.80 o 
  -4  11   9       37.84       72.51     12.00 o 
  -3  11   9       28.37       41.02     12.28 o 
  -2  11   9       52.78       55.40     13.14 o 
  -1  11   9        4.08       21.40     12.05 o 
   0  11   9       79.76       80.47     12.58 o 
   1  11   9       19.50       42.00     25.25 o 
   2  11   9       21.03       58.53     21.53 o 
   3  11   9        4.48        3.18     19.56 o 
 -12  12   9       39.28       23.10     20.59 o 
 -11  12   9     1483.62     1925.36     72.05 o 
 -10  12   9      854.22     1025.52     47.72 o 
  -9  12   9      435.97      530.71     33.36 o 
  -8  12   9     3197.25     3634.90    110.84 o 
  -7  12   9      374.17      415.83     25.94 o 
  -6  12   9     2199.92     2271.58     72.42 o 
  -5  12   9     3171.82     3059.00     90.30 o 
  -4  12   9       19.94       19.65     10.86 o 
  -3  12   9     1608.98     1530.97     49.88 o 
  -2  12   9     2569.04     2389.01     87.50 o 
  -1  12   9       54.38       52.14     14.01 o 
   0  12   9     3144.05     3083.21    108.09 o 
   1  12   9     1021.88      877.46     61.41 o 
   2  12   9      334.24      366.48     37.45 o 
 -11  13   9        1.04       11.27     19.17 o 
 -10  13   9       16.78       35.12     20.41 o 
  -9  13   9       89.94      149.54     22.17 o 
  -8  13   9        0.05        2.55     14.01 o 
  -7  13   9       82.07       90.45     16.59 o 
  -6  13   9      114.78      145.55     17.00 o 
  -5  13   9        0.28       -4.12     10.67 o 
  -4  13   9      176.49      272.38     18.86 o 
  -3  13   9      100.44       84.60     13.19 o 
  -2  13   9       66.08       78.21     15.48 o 
  -1  13   9       37.64       57.65     28.73 o 
   0  13   9        0.43       -5.88     11.61 o 
   1  13   9       16.96       41.85     21.38 o 
  -9  14   9      249.98      361.49     32.03 o 
  -8  14   9     1126.55     1310.24     60.44 o 
  -7  14   9      210.91      271.13     46.67 o 
  -6  14   9      472.07      490.05     27.39 o 
  -5  14   9     1717.01     1668.36     71.03 o 
  -4  14   9       27.87       27.22     12.16 o 
  -3  14   9     1314.08     1276.28     55.40 o 
  -2  14   9      941.48      853.03     41.67 o 
  -1  14   9       81.35       83.09     22.59 o 
  -7  15   9      204.13      288.73     70.58 o 
  -6  15   9       66.96       87.57     18.54 o 
  -5  15   9       35.51       44.43     23.20 o 
  -4  15   9      219.67      235.02     32.60 o 
  -3  15   9       77.60       46.70     21.53 o 
  -2  15   9       70.47       51.25     21.53 o 
  -1  15   9      174.64      189.08     27.60 o 
 -17   0  10     1788.87     1747.49    129.03 o 
 -16   0  10     1670.72     1340.53    110.99 o 
 -15   0  10      266.98      293.85     60.50 o 
 -14   0  10     5220.38     4829.59    273.69 o 
 -13   0  10     2308.32     1957.88    108.27 o 
 -12   0  10     2143.75     2017.21     70.95 o 
 -11   0  10    12683.53    12045.51    282.25 o 
 -10   0  10     1274.81     1293.75     61.35 o 
  -9   0  10     5532.36     5285.80    129.49 o 
  -8   0  10    11059.60    10798.98    251.78 o 
  -7   0  10       57.56       92.76      9.84 o 
  -6   0  10    27918.78    29270.60    664.56 o 
  -5   0  10    23926.99    24756.58    560.24 o 
  -4   0  10     1216.87     1195.65     39.45 o 
  -3   0  10    25919.36    27301.83    732.64 o 
  -2   0  10     8643.86     9090.06    250.14 o 
  -1   0  10     6402.76     6283.32    221.42 o 
   0   0  10    20014.45    19641.58    659.69 o 
   1   0  10      538.55      561.70     33.25 o 
   2   0  10     2449.89     2344.77     84.08 o 
   3   0  10     5851.09     5681.43    180.48 o 
   4   0  10      187.95      139.76     21.37 o 
   5   0  10     4561.60     4794.91    187.33 o 
   6   0  10     2707.02     3014.83    324.78 o 
   7   0  10       63.72       70.68     25.87 o 
   8   0  10     1189.65     1414.82    120.39 o 
 -17   1  10       23.87       31.39     28.68 o 
 -16   1  10        6.14       18.57     30.55 o 
 -15   1  10      280.23      167.30     37.93 o 
 -14   1  10       38.08        8.33     26.64 o 
 -13   1  10       58.76       40.53     12.42 o 
 -12   1  10       55.14       36.94     10.66 o 
 -11   1  10        1.51        1.97      8.32 o 
 -10   1  10      203.89      192.03     15.20 o 
  -9   1  10       67.90       65.38      7.79 o 
  -8   1  10       30.30       30.83      5.79 o 
  -7   1  10      834.12      819.86     18.86 o 
  -6   1  10        5.68       28.45      4.47 o 
  -5   1  10      402.59      416.67     23.35 o 
  -4   1  10      317.79      368.70     14.43 o 
  -3   1  10      103.40      125.73     10.35 o 
  -2   1  10       11.85       26.29     10.16 o 
  -1   1  10       58.85       62.56      7.31 o 
   0   1  10        1.65       18.35      8.82 o 
   1   1  10      682.68      626.77     26.02 o 
   2   1  10      316.26      315.15     17.46 o 
   3   1  10        0.69      -18.08      9.43 o 
   4   1  10      189.08      188.74     16.58 o 
   5   1  10       79.86       54.19     13.81 o 
   6   1  10       44.53       27.73     15.44 o 
   7   1  10       10.18       19.26     16.01 o 
   8   1  10        0.29       22.65     27.88 o 
 -17   2  10     1379.60     1400.41     78.50 o 
 -16   2  10     1269.49     1135.93     73.22 o 
 -15   2  10      186.05      118.16     33.83 o 
 -14   2  10     4852.85     4613.51    147.57 o 
 -13   2  10     1626.86     1676.77     51.95 o 
 -12   2  10     2087.27     2084.21     51.66 o 
 -11   2  10    11938.17    10982.59    211.90 o 
 -10   2  10     1138.58      985.06     28.18 o 
  -9   2  10     6893.72     6398.20    116.33 o 
  -8   2  10    14804.98    14589.30    238.49 o 
  -7   2  10      158.20      190.38     10.42 o 
  -6   2  10    18992.47    19122.56    308.29 o 
  -5   2  10    11626.64    12127.82    228.94 o 
  -4   2  10     2082.73     2090.20     55.10 o 
  -3   2  10    23666.73    24875.77    566.44 o 
  -2   2  10     5595.24     5854.91    168.95 o 
  -1   2  10     1260.36     1339.17     32.98 o 
   0   2  10    16254.51    16159.35    321.78 o 
   1   2  10     2846.67     2687.43     64.03 o 
   2   2  10     5538.57     5410.20    110.43 o 
   3   2  10     5116.08     4842.14    101.73 o 
   4   2  10        2.19       13.98      9.96 o 
   5   2  10     2792.37     2786.27     66.32 o 
   6   2  10     1906.78     1901.85     67.08 o 
   7   2  10       34.44       47.47     14.37 o 
   8   2  10     1507.33     1932.56    102.56 o 
 -16   3  10      112.27       90.89     33.48 o 
 -15   3  10      313.88      269.79     71.11 o 
 -14   3  10      159.78      137.92     21.38 o 
 -13   3  10      355.78      318.30     22.84 o 
 -12   3  10     1273.56     1169.83     36.01 o 
 -11   3  10       55.79       42.96     10.27 o 
 -10   3  10     3215.20     2942.38     64.52 o 
  -9   3  10     1546.11     1399.32     32.22 o 
  -8   3  10      199.67      178.38      9.27 o 
  -7   3  10     1897.43     1859.64     35.67 o 
  -6   3  10      774.64      798.30     17.40 o 
  -5   3  10      514.54      589.90     14.93 o 
  -4   3  10     4280.29     4314.83    105.47 o 
  -3   3  10       25.05       28.53      7.71 o 
  -2   3  10     2025.75     1955.78     49.74 o 
  -1   3  10     1735.61     1752.40     37.05 o 
   0   3  10      106.27       88.88     10.76 o 
   1   3  10     1728.04     1645.84     48.16 o 
   2   3  10     2028.52     1877.53     55.23 o 
   3   3  10       16.58       23.57      9.60 o 
   4   3  10      818.23      761.73     27.48 o 
   5   3  10      144.03      132.91     14.62 o 
   6   3  10      180.12      173.74     18.89 o 
   7   3  10      332.85      307.38     25.35 o 
   8   3  10        1.32       18.55     36.47 o 
 -16   4  10      786.44      671.40     55.10 o 
 -15   4  10       90.72      114.76     25.45 o 
 -14   4  10     2609.76     2431.71     67.51 o 
 -13   4  10     1564.32     1450.36     46.93 o 
 -12   4  10      525.96      493.35     30.82 o 
 -11   4  10     8672.07     8070.21    178.85 o 
 -10   4  10      326.97      331.76     16.48 o 
  -9   4  10     8177.53     7825.32    141.70 o 
  -8   4  10    10384.24    10038.04    177.71 o 
  -7   4  10       61.06       84.20      6.98 o 
  -6   4  10    12764.61    12897.83    223.78 o 
  -5   4  10     7920.51     8085.88    154.81 o 
  -4   4  10      158.06      197.05     32.26 o 
  -3   4  10    10442.40    10324.64    222.44 o 
  -2   4  10     5026.20     5157.85    116.39 o 
  -1   4  10      796.62      782.41     19.95 o 
   0   4  10    10284.21    10075.62    200.72 o 
   1   4  10      429.82      438.77     21.05 o 
   2   4  10     3004.96     3096.92     90.69 o 
   3   4  10     4851.43     4737.02    120.14 o 
   4   4  10       88.74       90.41     13.89 o 
   5   4  10     2151.45     2176.24     60.12 o 
   6   4  10     1414.18     1430.92     84.34 o 
   7   4  10       65.43       50.74     23.05 o 
   8   4  10      900.97      967.07    101.13 o 
 -16   5  10      284.11      256.60     29.63 o 
 -15   5  10      922.04      880.10     62.74 o 
 -14   5  10       39.37       22.05     14.91 o 
 -13   5  10     1016.35      988.32     37.50 o 
 -12   5  10     1035.68      981.37     41.43 o 
 -11   5  10       58.30       51.03     23.40 o 
 -10   5  10     2507.16     2298.19     61.14 o 
  -9   5  10     3920.14     3654.93     89.01 o 
  -8   5  10      417.10      420.64     15.52 o 
  -7   5  10     9544.91     8974.15    159.58 o 
  -6   5  10     2593.30     2509.77     49.02 o 
  -5   5  10     2426.71     2325.84     44.29 o 
  -4   5  10     6243.89     6193.64    125.01 o 
  -3   5  10     1460.59     1473.57     46.22 o 
  -2   5  10     3361.04     3233.27     76.76 o 
  -1   5  10     3590.37     3259.35     70.02 o 
   0   5  10      150.34      160.69      9.23 o 
   1   5  10     4640.81     4369.84    103.12 o 
   2   5  10     1261.61     1160.73     38.02 o 
   3   5  10      364.55      333.57     18.37 o 
   4   5  10     1576.43     1525.75     44.64 o 
   5   5  10      339.49      295.68     23.30 o 
   6   5  10      247.26      273.14     25.99 o 
   7   5  10      625.36      578.30     82.64 o 
 -16   6  10      465.60      459.26     41.38 o 
 -15   6  10       28.40       12.43     21.06 o 
 -14   6  10     1535.27     1555.01     63.62 o 
 -13   6  10      615.38      565.80     27.65 o 
 -12   6  10      603.36      604.75     33.28 o 
 -11   6  10     3528.16     3547.42    136.34 o 
 -10   6  10      270.90      255.82     16.54 o 
  -9   6  10     1236.33     1164.14     31.97 o 
  -8   6  10     4344.97     4295.37     84.94 o 
  -7   6  10      276.64      293.99     12.70 o 
  -6   6  10     7365.53     7309.62    125.43 o 
  -5   6  10     3519.72     3518.34     69.21 o 
  -4   6  10      361.64      333.66     20.68 o 
  -3   6  10     6412.61     6501.12    129.70 o 
  -2   6  10      864.82      881.24     30.23 o 
  -1   6  10     1226.44     1250.52     36.26 o 
   0   6  10     7264.37     6990.64    138.16 o 
   1   6  10      783.17      783.80     30.71 o 
   2   6  10     1067.36     1061.66     35.20 o 
   3   6  10     1857.97     1840.04     49.53 o 
   4   6  10      100.56       97.20     16.99 o 
   5   6  10      968.58      934.85     52.41 o 
   6   6  10      612.95      599.84     48.02 o 
   7   6  10       21.27       -6.52     41.09 o 
 -15   7  10     1109.39     1112.25     71.19 o 
 -14   7  10       37.24       27.44     18.73 o 
 -13   7  10     1197.86     1274.20     58.01 o 
 -12   7  10     2298.12     2374.83    101.81 o 
 -11   7  10       38.90       36.47     15.15 o 
 -10   7  10     4819.80     4933.93    161.07 o 
  -9   7  10     3763.75     3659.03     92.34 o 
  -8   7  10      356.57      322.83     25.45 o 
  -7   7  10     3520.70     3392.32     81.90 o 
  -6   7  10     2311.89     2264.48     57.60 o 
  -5   7  10     3136.03     3073.07     88.80 o 
  -4   7  10     9146.20     8518.09    166.44 o 
  -3   7  10      331.53      316.98     14.94 o 
  -2   7  10     5713.74     5196.02    117.12 o 
  -1   7  10     6254.87     6007.99    119.24 o 
   0   7  10      167.61      174.11     10.58 o 
   1   7  10     4174.46     3829.97     91.82 o 
   2   7  10     2305.82     2142.10     58.14 o 
   3   7  10      189.32      211.75     15.79 o 
   4   7  10     1746.25     1808.04     73.76 o 
   5   7  10      434.35      446.76     42.15 o 
   6   7  10      382.41      452.30     77.78 o 
   7   7  10      817.55      898.84    102.50 o 
 -15   8  10       41.22       16.50     23.64 o 
 -14   8  10      367.25      334.49     28.75 o 
 -13   8  10      123.66      128.56     29.66 o 
 -12   8  10      152.62      157.38     26.37 o 
 -11   8  10      978.47     1012.98     52.13 o 
 -10   8  10       11.67        6.41     20.41 o 
  -9   8  10      635.96      686.18     41.68 o 
  -8   8  10     1147.68     1123.93     42.74 o 
  -7   8  10      135.20      138.17     10.61 o 
  -6   8  10     1184.23     1192.69     32.73 o 
  -5   8  10     2922.52     2799.23     71.99 o 
  -4   8  10        8.05       13.98      6.22 o 
  -3   8  10     2752.17     2775.99     64.60 o 
  -2   8  10      371.55      397.81     14.82 o 
  -1   8  10      455.47      425.58     15.78 o 
   0   8  10     1235.73     1157.80     30.91 o 
   1   8  10       55.88       48.30     10.64 o 
   2   8  10      511.16      451.50     24.37 o 
   3   8  10      562.13      603.53     32.35 o 
   4   8  10       23.71       21.33     28.51 o 
   5   8  10      214.64      260.03     34.95 o 
   6   8  10      273.32      299.46     67.02 o 
 -14   9  10      155.46      143.94     26.05 o 
 -13   9  10     1599.43     1946.90    118.72 o 
 -12   9  10     2053.20     2307.94    104.31 o 
 -11   9  10      127.51      136.61     31.43 o 
 -10   9  10     3543.95     3643.04    162.99 o 
  -9   9  10     2809.09     2867.52    109.65 o 
  -8   9  10      567.70      545.40     29.55 o 
  -7   9  10     5536.85     5757.00    176.61 o 
  -6   9  10     1270.99     1247.34     50.90 o 
  -5   9  10     3039.60     2843.94     90.48 o 
  -4   9  10     6920.55     6565.00    142.48 o 
  -3   9  10      424.73      370.91     19.80 o 
  -2   9  10     2900.49     2828.70     67.71 o 
  -1   9  10     3314.12     3133.87     74.38 o 
   0   9  10       13.68       13.48      7.58 o 
   1   9  10     3234.52     3048.62    102.07 o 
   2   9  10     2392.07     2365.88     84.84 o 
   3   9  10      321.60      372.73     41.32 o 
   4   9  10     1956.66     1987.23     91.39 o 
   5   9  10      347.23      306.28     63.68 o 
   6   9  10      443.21      433.65     73.24 o 
 -14  10  10       39.80       30.39     21.31 o 
 -13  10  10        2.01      -40.29     21.49 o 
 -12  10  10       35.21       32.13     26.92 o 
 -11  10  10      187.35      171.55     33.98 o 
 -10  10  10        1.69      -12.64     13.69 o 
  -9  10  10       91.29       91.49     16.96 o 
  -8  10  10      265.19      305.94     22.18 o 
  -7  10  10       54.60       68.84     18.94 o 
  -6  10  10      161.67      192.78     43.44 o 
  -5  10  10        8.03       46.66     12.93 o 
  -4  10  10       77.08       67.22     12.55 o 
  -3  10  10      139.90      145.40     14.55 o 
  -2  10  10      227.02      186.66     19.58 o 
  -1  10  10        1.99       25.44     10.30 o 
   0  10  10      359.69      349.12     25.85 o 
   1  10  10        4.16       14.78     21.83 o 
   2  10  10       69.53       88.35     17.15 o 
   3  10  10       46.19       41.88     31.08 o 
   4  10  10        9.89       47.61     40.48 o 
   5  10  10       36.52       29.57     41.39 o 
 -13  11  10      853.57     1153.12     94.16 o 
 -12  11  10     1314.39     1697.29     88.21 o 
 -11  11  10       13.99       43.91     27.54 o 
 -10  11  10     2857.18     3114.34    157.08 o 
  -9  11  10     2018.10     2197.14     74.95 o 
  -8  11  10      613.42      718.90     35.11 o 
  -7  11  10     3946.32     4086.72    118.49 o 
  -6  11  10      765.05      779.97     43.09 o 
  -5  11  10     1695.31     1648.62     67.18 o 
  -4  11  10     3301.89     3170.88    112.00 o 
  -3  11  10      304.63      262.82     20.60 o 
  -2  11  10     1937.87     1888.70     73.77 o 
  -1  11  10     3372.38     3168.67    109.21 o 
   0  11  10       42.61       45.69     13.17 o 
   1  11  10     2100.53     2269.52    293.40 o 
   2  11  10     1006.00      926.74     63.08 o 
 -12  12  10        3.15        7.43     34.72 o 
 -11  12  10        1.06        6.52     33.96 o 
 -10  12  10        6.30       -8.78     22.79 o 
  -9  12  10        0.23      -11.70     19.99 o 
  -8  12  10       39.80       95.31     23.81 o 
  -7  12  10       13.36       12.52     16.55 o 
  -6  12  10       12.51       22.75     15.57 o 
  -5  12  10       42.69       81.37     22.14 o 
  -4  12  10        2.94        0.91     11.69 o 
  -3  12  10       46.79       65.28     14.36 o 
  -2  12  10       12.53       46.73     13.08 o 
  -1  12  10       32.74       47.72     13.68 o 
   0  12  10        1.26       28.35     19.26 o 
   1  12  10        0.08      -19.10     18.35 o 
 -11  13  10        5.63      -50.34     29.26 o 
 -10  13  10     1149.29     1538.85    111.45 o 
  -9  13  10      683.57      723.25     50.76 o 
  -8  13  10      296.02      358.80     35.48 o 
  -7  13  10     1917.38     2009.11    100.15 o 
  -6  13  10      653.81      581.85     37.31 o 
  -5  13  10      857.97      916.17     45.21 o 
  -4  13  10     2360.14     2215.86     84.18 o 
  -3  13  10       70.16       48.25     14.55 o 
  -2  13  10     1168.92     1170.28     50.10 o 
  -1  13  10     1175.06     1133.84     48.84 o 
   0  13  10        2.67       45.03     20.77 o 
  -9  14  10       63.99       72.17     36.24 o 
  -8  14  10      162.91      210.76     41.09 o 
  -7  14  10        5.03      -22.44     23.20 o 
  -6  14  10      147.60      146.93     31.08 o 
  -5  14  10      120.64      180.99     34.12 o 
  -4  14  10        0.52       -0.25     13.64 o 
  -3  14  10      146.05      156.48     25.47 o 
  -2  14  10       93.45       92.34     21.99 o 
  -1  14  10       35.84       20.77     18.65 o 
  -6  15  10      206.90      182.86     32.45 o 
  -5  15  10      349.37      370.88     39.88 o 
  -4  15  10      788.79      707.18     53.22 o 
  -3  15  10       45.94       20.92     18.80 o 
  -2  15  10      599.36      603.78     46.09 o 
 -17   1  11        6.24       -5.02     41.17 o 
 -16   1  11     1853.28     1707.93     93.75 o 
 -15   1  11     2354.85     2104.34    105.29 o 
 -14   1  11      218.19      237.62     24.47 o 
 -13   1  11     5124.08     4819.61     94.39 o 
 -12   1  11     3756.61     3527.67     71.16 o 
 -11   1  11     1581.48     1488.57     38.02 o 
 -10   1  11    12440.96    11488.45    203.13 o 
  -9   1  11     3026.63     2868.88     52.94 o 
  -8   1  11     3263.06     3316.61     59.10 o 
  -7   1  11    18440.68    18726.31    303.10 o 
  -6   1  11      542.71      564.65     15.35 o 
  -5   1  11    16837.69    17199.51    321.86 o 
  -4   1  11    18177.52    18575.04    347.48 o 
  -3   1  11     1012.15     1046.15     27.71 o 
  -2   1  11    13896.88    14061.84    297.33 o 
  -1   1  11     7813.73     7591.01    198.28 o 
   0   1  11     1231.04     1213.21     37.51 o 
   1   1  11    11142.69    10965.65    247.72 o 
   2   1  11     1691.22     1626.51     45.31 o 
   3   1  11     1446.63     1402.05     42.10 o 
   4   1  11     4556.46     4609.50    108.19 o 
   5   1  11      203.58      178.36     20.85 o 
   6   1  11     1563.33     1657.85     91.83 o 
   7   1  11     1280.73     1378.99    112.35 o 
 -17   2  11      153.58       70.16     34.27 o 
 -16   2  11      221.68      155.69     36.54 o 
 -15   2  11       41.24       33.94     54.21 o 
 -14   2  11      591.77      498.41     27.88 o 
 -13   2  11       68.36       47.16     16.55 o 
 -12   2  11      231.88      228.83     16.83 o 
 -11   2  11      456.12      429.63     18.33 o 
 -10   2  11        0.93       -2.15      6.97 o 
  -9   2  11     1502.95     1366.31     29.31 o 
  -8   2  11      492.32      470.56     14.03 o 
  -7   2  11      138.45      132.38      7.16 o 
  -6   2  11     1502.10     1529.79     32.21 o 
  -5   2  11      400.90      398.80     12.16 o 
  -4   2  11      390.73      456.03     25.15 o 
  -3   2  11     1503.93     1480.38     42.71 o 
  -2   2  11       77.40      100.78     13.50 o 
  -1   2  11      583.13      593.17     22.31 o 
   0   2  11      980.62      896.44     30.73 o 
   1   2  11       63.14       53.83     10.60 o 
   2   2  11      591.48      572.04     22.50 o 
   3   2  11      538.16      507.52     21.52 o 
   4   2  11       31.82        9.35     10.14 o 
   5   2  11      196.36      213.40     25.39 o 
   6   2  11        6.16       15.63     13.44 o 
   7   2  11       37.72       63.55     29.96 o 
 -17   3  11        1.49        4.94     27.85 o 
 -16   3  11     1245.92     1116.07     80.74 o 
 -15   3  11     1754.96     1638.90     74.78 o 
 -14   3  11       26.57       56.22     16.14 o 
 -13   3  11     4258.92     4127.20    100.33 o 
 -12   3  11     2596.09     2421.07     57.26 o 
 -11   3  11     2218.68     2112.71     50.17 o 
 -10   3  11    13560.86    12869.31    227.06 o 
  -9   3  11     2604.65     2460.82     49.79 o 
  -8   3  11     3303.84     3161.57     57.01 o 
  -7   3  11    13468.32    13589.32    221.67 o 
  -6   3  11       23.46       29.97      5.22 o 
  -5   3  11     8670.50     8987.50    210.78 o 
  -4   3  11    13686.46    14024.84    324.00 o 
  -3   3  11       53.99       72.66     26.79 o 
  -2   3  11     9042.75     8780.96    191.79 o 
  -1   3  11     4915.36     4765.92     99.12 o 
   0   3  11     2074.47     2030.72     59.16 o 
   1   3  11    10020.82     9947.70    225.58 o 
   2   3  11     1495.12     1447.70     45.64 o 
   3   3  11     1508.81     1553.48     47.01 o 
   4   3  11     3021.23     3011.46     75.86 o 
   5   3  11       49.28       51.90     15.72 o 
   6   3  11     1143.61     1183.94    107.00 o 
   7   3  11     1226.24     1311.84     81.49 o 
 -16   4  11      171.59      195.32     31.92 o 
 -15   4  11      154.74      136.95     20.86 o 
 -14   4  11      973.21      909.61     36.58 o 
 -13   4  11      319.20      285.10     25.01 o 
 -12   4  11     1362.04     1242.88     41.32 o 
 -11   4  11     1883.82     1770.08     44.58 o 
 -10   4  11       32.45       42.75      8.91 o 
  -9   4  11     3253.01     2912.84     57.99 o 
  -8   4  11     2967.89     2802.79     51.79 o 
  -7   4  11      131.82      128.69      7.68 o 
  -6   4  11     6199.19     6049.82    118.84 o 
  -5   4  11     1617.30     1548.27     50.35 o 
  -4   4  11      594.98      631.17     26.81 o 
  -3   4  11     3174.63     2986.72     98.51 o 
  -2   4  11      752.53      697.05     27.94 o 
  -1   4  11     2104.82     1970.98     49.98 o 
   0   4  11     2510.62     2354.27     60.09 o 
   1   4  11       27.25       25.36      8.70 o 
   2   4  11     1671.65     1589.56     54.75 o 
   3   4  11      566.08      492.54     22.86 o 
   4   4  11       76.95       48.10     13.05 o 
   5   4  11      678.62      640.90     44.28 o 
   6   4  11      287.76      288.60     22.51 o 
   7   4  11       93.56      131.24     27.32 o 
 -16   5  11      903.59      946.77     62.69 o 
 -15   5  11     1190.07     1155.35     46.81 o 
 -14   5  11       30.26       25.29     14.50 o 
 -13   5  11     1961.67     1973.15     65.10 o 
 -12   5  11     1743.17     1605.20     55.56 o 
 -11   5  11      783.67      751.74     29.99 o 
 -10   5  11     7610.02     7275.79    133.64 o 
  -9   5  11      467.49      487.79     17.46 o 
  -8   5  11     2363.08     2258.02     46.69 o 
  -7   5  11     7301.80     7235.31    129.62 o 
  -6   5  11      412.58      419.52     15.84 o 
  -5   5  11     5267.44     5379.53     94.05 o 
  -4   5  11     6599.51     6290.07    139.62 o 
  -3   5  11       98.35       89.91     11.99 o 
  -2   5  11     6218.19     5989.30    134.45 o 
  -1   5  11     3908.02     3831.51     81.16 o 
   0   5  11      979.66      968.06     30.89 o 
   1   5  11     6645.62     6385.50    146.07 o 
   2   5  11      568.53      536.95     24.99 o 
   3   5  11      546.02      561.44     23.94 o 
   4   5  11     1889.52     1823.20     54.35 o 
   5   5  11       83.51       65.54     16.03 o 
   6   5  11      710.55      721.60    104.09 o 
   7   5  11      492.80      451.69     76.12 o 
 -16   6  11      328.00      335.88     36.55 o 
 -15   6  11      427.48      410.15     35.30 o 
 -14   6  11     1505.40     1536.11     83.38 o 
 -13   6  11      241.21      234.44     23.18 o 
 -12   6  11     1071.86     1078.99     69.52 o 
 -11   6  11     3127.77     2897.04     84.31 o 
 -10   6  11       31.00       18.75      7.44 o 
  -9   6  11     5063.03     4774.74     98.41 o 
  -8   6  11     3166.09     3146.19     60.07 o 
  -7   6  11      707.64      670.20     17.79 o 
  -6   6  11     6139.67     5823.58    101.08 o 
  -5   6  11     3122.80     3041.99     66.44 o 
  -4   6  11     2171.74     2084.37     55.04 o 
  -3   6  11     6402.59     5936.78    131.64 o 
  -2   6  11      795.47      750.46     24.00 o 
  -1   6  11     2870.03     2641.83     64.59 o 
   0   6  11     2664.65     2484.69     62.72 o 
   1   6  11        2.73       25.18      9.44 o 
   2   6  11     2007.57     1971.46     55.09 o 
   3   6  11     1208.59     1206.96     37.44 o 
   4   6  11       69.04       74.25     16.66 o 
   5   6  11     1114.95     1068.90     49.02 o 
   6   6  11      301.85      163.15     57.31 o 
 -15   7  11      508.41      445.79     32.73 o 
 -14   7  11       19.62       12.90     19.28 o 
 -13   7  11     1142.23     1172.55     47.49 o 
 -12   7  11      566.39      583.16     32.18 o 
 -11   7  11      411.13      407.74     24.90 o 
 -10   7  11     1497.88     1443.63     46.78 o 
  -9   7  11      253.74      262.05     15.03 o 
  -8   7  11      637.95      629.39     22.80 o 
  -7   7  11     4991.93     4795.30     92.76 o 
  -6   7  11      240.22      241.32     13.56 o 
  -5   7  11     2973.36     3031.96     64.71 o 
  -4   7  11     1974.56     1968.60     49.94 o 
  -3   7  11      243.36      265.64     13.96 o 
  -2   7  11     2524.83     2514.39     61.54 o 
  -1   7  11     1298.81     1163.03     29.00 o 
   0   7  11      127.96      149.65     13.83 o 
   1   7  11     1983.79     1901.40     55.47 o 
   2   7  11      277.53      282.53     18.73 o 
   3   7  11      475.85      475.54     29.19 o 
   4   7  11      821.61      823.59     49.04 o 
   5   7  11       34.00       23.26     22.79 o 
   6   7  11      180.30      100.07     48.67 o 
 -15   8  11      310.17      307.03     39.20 o 
 -14   8  11     1897.16     2113.63    154.56 o 
 -13   8  11      352.21      400.27     34.33 o 
 -12   8  11     1728.29     1890.10    137.72 o 
 -11   8  11     2603.71     2755.51    116.97 o 
 -10   8  11       20.37       25.34     19.04 o 
  -9   8  11     3234.58     3194.70     82.25 o 
  -8   8  11     3550.35     3406.32     75.31 o 
  -7   8  11      702.05      659.33     47.22 o 
  -6   8  11     7120.86     6914.12    151.51 o 
  -5   8  11     1878.48     1843.57     46.09 o 
  -4   8  11     2522.07     2440.47     53.35 o 
  -3   8  11     6138.39     5798.75    115.59 o 
  -2   8  11      849.51      788.31     22.24 o 
  -1   8  11     2062.65     1952.74     46.40 o 
   0   8  11     3111.89     2993.12     64.66 o 
   1   8  11       14.05       13.81      9.55 o 
   2   8  11     1902.93     1865.39     52.84 o 
   3   8  11     1322.83     1395.04     90.98 o 
   4   8  11       83.59       73.63     28.88 o 
   5   8  11     1130.61     1001.49    102.95 o 
 -14   9  11       31.14       29.16     23.68 o 
 -13   9  11      151.56      200.64     34.28 o 
 -12   9  11      187.48      188.70     32.78 o 
 -11   9  11       50.33       16.41     24.60 o 
 -10   9  11      739.66      706.05     92.80 o 
  -9   9  11       52.10       79.81     24.03 o 
  -8   9  11      336.30      369.96     45.64 o 
  -7   9  11      865.30      951.51     44.20 o 
  -6   9  11        1.92       -2.46      8.97 o 
  -5   9  11      445.73      494.81     20.37 o 
  -4   9  11      695.89      718.31     24.48 o 
  -3   9  11        7.45       12.86      6.42 o 
  -2   9  11      402.90      399.92     20.69 o 
  -1   9  11      213.46      217.36     12.71 o 
   0   9  11      163.83      171.18     16.22 o 
   1   9  11      238.76      244.52     21.82 o 
   2   9  11       15.36       32.57     16.15 o 
   3   9  11       40.52       43.42     20.68 o 
   4   9  11      216.16      225.62     55.65 o 
   5   9  11       15.26       45.64     43.52 o 
 -14  10  11     1269.25     1684.11    112.51 o 
 -13  10  11      214.28      180.89     34.17 o 
 -12  10  11     1372.82     1799.67    185.44 o 
 -11  10  11     2239.63     2591.18    114.50 o 
 -10  10  11        1.55       26.50     23.67 o 
  -9  10  11     2999.42     2976.99    220.31 o 
  -8  10  11     2250.03     2322.07    121.23 o 
  -7  10  11      234.85      218.52     24.73 o 
  -6  10  11     4712.25     4603.20    159.28 o 
  -5  10  11     1749.92     1696.82     59.54 o 
  -4  10  11     1290.99     1194.36     44.24 o 
  -3  10  11     3905.85     3867.72    115.45 o 
  -2  10  11      505.26      479.63     23.95 o 
  -1  10  11     1612.28     1535.84     46.25 o 
   0  10  11     2608.82     2399.85    115.56 o 
   1  10  11       27.02       10.68     14.42 o 
   2  10  11     1569.22     1571.62    107.50 o 
   3  10  11     1022.41      995.44     55.15 o 
   4  10  11      134.06      143.44     48.22 o 
 -13  11  11        7.26       -3.03     32.60 o 
 -12  11  11       40.30       42.15     36.69 o 
 -11  11  11        9.81       14.71     27.37 o 
 -10  11  11       12.48        9.38     25.93 o 
  -9  11  11       44.82       76.18     24.69 o 
  -8  11  11        9.06       13.44     18.12 o 
  -7  11  11       16.86       39.01     17.05 o 
  -6  11  11        2.19        3.25     13.03 o 
  -5  11  11       65.66       67.23     22.67 o 
  -4  11  11        7.96       38.49     23.73 o 
  -3  11  11        6.71       16.48     11.47 o 
  -2  11  11       10.23       32.15     11.89 o 
  -1  11  11       74.37       65.55     13.14 o 
   0  11  11        2.49        3.18     16.68 o 
   1  11  11       26.39       65.05     21.08 o 
   2  11  11       24.63       19.26     20.47 o 
 -12  12  11      740.72      918.55     85.82 o 
 -11  12  11     1269.94     1527.18    110.08 o 
 -10  12  11        3.26       11.07     22.01 o 
  -9  12  11     2072.28     2442.76    150.49 o 
  -8  12  11     1313.91     1403.92     73.92 o 
  -7  12  11      192.34      165.82     30.78 o 
  -6  12  11     2239.08     2187.48     85.62 o 
  -5  12  11      974.29      975.02     49.43 o 
  -4  12  11      532.46      500.36     29.77 o 
  -3  12  11     2520.70     2417.07     87.49 o 
  -2  12  11      359.91      326.97     22.59 o 
  -1  12  11     1214.37     1179.81     48.63 o 
   0  12  11     1585.62     1520.35     88.40 o 
 -10  13  11      125.53       97.95     38.82 o 
  -9  13  11       84.92      114.78     37.60 o 
  -8  13  11       15.87       28.42     19.76 o 
  -7  13  11       53.20       86.59     19.83 o 
  -6  13  11       10.56        7.63     13.61 o 
  -5  13  11       74.34      128.14     18.60 o 
  -4  13  11       98.55      113.93     17.15 o 
  -3  13  11        1.47       -0.75     12.06 o 
  -2  13  11       38.02       62.96     14.37 o 
  -1  13  11        3.90       41.39     18.20 o 
  -9  14  11      710.23      775.57     71.42 o 
  -8  14  11      712.98      870.64     70.20 o 
  -7  14  11       53.79        1.52     23.35 o 
  -6  14  11     1279.92     1365.24     83.55 o 
  -5  14  11      380.29      326.75     35.94 o 
  -4  14  11      417.63      371.64     36.54 o 
  -3  14  11     1110.48     1035.76     63.23 o 
  -2  14  11       89.00       89.46     21.99 o 
 -17   0  12     1826.13     1602.38    127.97 o 
 -16   0  12      126.71       39.27     43.82 o 
 -15   0  12     1761.26     1577.21    121.60 o 
 -14   0  12     4183.56     4191.06    148.84 o 
 -13   0  12       87.86       54.47     16.91 o 
 -12   0  12     4564.76     4275.93    126.38 o 
 -11   0  12     7186.01     6723.96    186.85 o 
 -10   0  12     2784.66     2755.50     73.04 o 
  -9   0  12    14625.50    13966.81    323.56 o 
  -8   0  12     5714.66     5446.28    131.00 o 
  -7   0  12     4129.93     4258.41    103.72 o 
  -6   0  12    20482.73    20469.06    532.07 o 
  -5   0  12     2508.23     2613.33     74.20 o 
  -4   0  12    16923.94    16774.75    558.34 o 
  -3   0  12    15911.75    15297.84    511.74 o 
  -2   0  12      501.55      423.35     33.60 o 
  -1   0  12     4172.91     3965.05    147.77 o 
   0   0  12     5809.05     5634.15    205.91 o 
   1   0  12      446.47      372.19     26.02 o 
   2   0  12     7435.78     7221.31    224.04 o 
   3   0  12     2028.51     1984.69    100.05 o 
   4   0  12      843.75      796.40     64.82 o 
   5   0  12     2376.43     2369.37    286.80 o 
   6   0  12      153.07      146.22     50.64 o 
 -17   1  12        0.59       10.14     33.36 o 
 -16   1  12      112.20       48.38     31.99 o 
 -15   1  12       41.45       21.28     20.33 o 
 -14   1  12       29.05       22.17     11.44 o 
 -13   1  12       36.11       17.78     10.51 o 
 -12   1  12       74.72       37.94     10.07 o 
 -11   1  12       42.90       57.65      9.59 o 
 -10   1  12      227.01      223.87     13.94 o 
  -9   1  12      199.09      177.63      9.27 o 
  -8   1  12      320.04      324.82     14.69 o 
  -7   1  12      175.84      184.26      8.55 o 
  -6   1  12       82.34       73.73      5.62 o 
  -5   1  12      220.81      260.30     10.22 o 
  -4   1  12        5.48       11.71      4.42 o 
  -3   1  12       23.22       19.75      5.80 o 
  -2   1  12      222.58      194.60     13.56 o 
  -1   1  12      217.50      196.62     13.55 o 
   0   1  12      279.39      259.22     20.95 o 
   1   1  12      636.81      650.99     32.00 o 
   2   1  12       30.65       16.44     10.35 o 
   3   1  12       44.70       37.53     11.72 o 
   4   1  12        9.07        3.75     12.67 o 
   5   1  12        3.08        7.90     12.29 o 
   6   1  12        9.28       20.75     15.37 o 
 -17   2  12     1652.83     1718.33    144.12 o 
 -16   2  12      124.03       81.60     33.61 o 
 -15   2  12     2012.56     2057.06     92.98 o 
 -14   2  12     3775.26     3660.19     81.64 o 
 -13   2  12        0.40        7.81     10.25 o 
 -12   2  12     4874.95     4634.18     96.39 o 
 -11   2  12     5534.88     5132.95    103.59 o 
 -10   2  12      800.19      697.76     20.21 o 
  -9   2  12    10906.81    10400.82    172.46 o 
  -8   2  12     6149.83     6115.99    103.49 o 
  -7   2  12     7105.54     7119.52    118.80 o 
  -6   2  12    19854.32    19742.55    405.01 o 
  -5   2  12      307.66      351.48     16.34 o 
  -4   2  12     6312.85     6247.27    149.42 o 
  -3   2  12    12104.18    11951.89    278.11 o 
  -2   2  12      636.84      613.46     24.50 o 
  -1   2  12     9096.82     8695.22    196.64 o 
   0   2  12     5336.09     5107.25    121.81 o 
   1   2  12     1631.42     1576.27     43.13 o 
   2   2  12     4591.85     4517.66     95.12 o 
   3   2  12     1078.29     1014.94     31.44 o 
   4   2  12      719.37      705.37     28.43 o 
   5   2  12     2450.81     2529.76    105.47 o 
   6   2  12      251.27      274.37     25.32 o 
 -17   3  12        7.65       28.32     29.59 o 
 -16   3  12      415.36      325.17     47.61 o 
 -15   3  12      251.82      238.96     21.95 o 
 -14   3  12      117.80      105.25     20.38 o 
 -13   3  12     1121.35     1068.70     33.39 o 
 -12   3  12       89.64       84.10     11.65 o 
 -11   3  12     1176.26     1180.27     32.32 o 
 -10   3  12     1208.62     1068.26     27.01 o 
  -9   3  12       25.67       20.16      6.35 o 
  -8   3  12      595.69      621.40     16.40 o 
  -7   3  12      619.47      604.15     16.01 o 
  -6   3  12        1.58        9.56      4.65 o 
  -5   3  12     2864.82     2726.43     70.53 o 
  -4   3  12     1429.78     1386.95     40.50 o 
  -3   3  12      447.93      432.25     19.41 o 
  -2   3  12     2186.94     1998.07     51.59 o 
  -1   3  12      336.20      299.37     14.51 o 
   0   3  12      443.68      405.63     20.46 o 
   1   3  12     1144.54     1148.47     38.40 o 
   2   3  12       98.20      107.44     16.73 o 
   3   3  12      320.78      307.07     18.71 o 
   4   3  12      322.94      339.22     25.57 o 
   5   3  12       53.52       39.80     18.14 o 
   6   3  12      253.84      218.41     39.08 o 
 -16   4  12       84.51       90.37     24.54 o 
 -15   4  12      916.64      896.46     36.65 o 
 -14   4  12     2267.11     2219.33     71.03 o 
 -13   4  12        0.20        2.05     14.43 o 
 -12   4  12     5070.25     4996.16    104.10 o 
 -11   4  12     3791.98     3675.49     78.51 o 
 -10   4  12     2419.79     2272.97     47.93 o 
  -9   4  12     7264.60     7137.97    128.92 o 
  -8   4  12     2017.68     1990.10     38.55 o 
  -7   4  12      923.75      933.27     21.95 o 
  -6   4  12     9469.35     9198.47    177.04 o 
  -5   4  12     2658.59     2565.71     67.23 o 
  -4   4  12     4817.94     4573.28    128.39 o 
  -3   4  12     8250.04     7864.03    193.62 o 
  -2   4  12      285.81      263.95     16.59 o 
  -1   4  12     5750.67     5445.87    123.44 o 
   0   4  12     4389.35     4205.22     99.56 o 
   1   4  12      584.68      577.74     31.11 o 
   2   4  12     3435.68     3384.45     87.43 o 
   3   4  12      864.86      846.74     27.95 o 
   4   4  12      514.63      565.13     33.40 o 
   5   4  12     1525.25     1576.10     83.69 o 
   6   4  12       97.72      122.98     36.31 o 
 -16   5  12      743.69      723.07     44.53 o 
 -15   5  12      296.39      290.11     22.43 o 
 -14   5  12      293.95      268.32     24.90 o 
 -13   5  12     1580.98     1497.80     53.85 o 
 -12   5  12      342.54      270.75     23.97 o 
 -11   5  12     1460.92     1401.10     39.36 o 
 -10   5  12     4570.55     4271.87     82.54 o 
  -9   5  12      272.88      245.07     12.31 o 
  -8   5  12     3620.50     3363.05     61.04 o 
  -7   5  12     2767.58     2672.23     52.07 o 
  -6   5  12       21.41       27.44      6.83 o 
  -5   5  12     3517.89     3436.83     73.61 o 
  -4   5  12      900.17      842.31     27.20 o 
  -3   5  12      633.80      609.35     22.43 o 
  -2   5  12     3570.93     3254.00     78.15 o 
  -1   5  12      562.96      499.65     19.69 o 
   0   5  12     1492.72     1457.80     41.83 o 
   1   5  12     2056.03     1954.36     54.10 o 
   2   5  12      125.58      102.41     14.36 o 
   3   5  12      800.03      805.29     43.60 o 
   4   5  12      622.82      637.28     34.78 o 
   5   5  12        0.86        0.13     13.69 o 
   6   5  12      500.94      465.13     46.02 o 
 -16   6  12       51.65       57.53     23.52 o 
 -15   6  12      752.83      808.87     39.45 o 
 -14   6  12     1138.04     1196.34     48.08 o 
 -13   6  12       14.48       33.59     16.13 o 
 -12   6  12     1316.99     1341.45     49.28 o 
 -11   6  12     1391.55     1247.45     75.09 o 
 -10   6  12      358.45      350.04     16.31 o 
  -9   6  12     3915.19     3814.47     74.39 o 
  -8   6  12     1244.25     1251.56     28.93 o 
  -7   6  12     1844.43     1855.42     35.76 o 
  -6   6  12     4444.68     4267.11     83.05 o 
  -5   6  12       54.18       42.40      9.17 o 
  -4   6  12     3461.93     3349.22     89.36 o 
  -3   6  12     3425.97     3185.80     90.45 o 
  -2   6  12      120.00      130.06      9.57 o 
  -1   6  12     2212.88     2055.89     52.78 o 
   0   6  12     2337.75     2244.91     58.33 o 
   1   6  12      124.84      108.49     12.76 o 
   2   6  12     1732.41     1727.32     50.67 o 
   3   6  12      300.32      264.19     31.82 o 
   4   6  12      205.81      223.58     31.97 o 
   5   6  12      539.33      470.20    112.51 o 
 -15   7  12      513.57      502.58     35.82 o 
 -14   7  12      183.79      164.75     22.02 o 
 -13   7  12     2349.83     2408.41     95.24 o 
 -12   7  12      549.48      565.68     31.48 o 
 -11   7  12     1332.12     1400.42     46.25 o 
 -10   7  12     3518.93     3515.05     81.20 o 
  -9   7  12      188.68      187.43     12.24 o 
  -8   7  12     2869.04     2761.26     65.00 o 
  -7   7  12     3117.99     3064.63     62.29 o 
  -6   7  12      494.27      517.96     18.67 o 
  -5   7  12     7510.55     7270.35    160.21 o 
  -4   7  12     3423.32     3249.19     76.66 o 
  -3   7  12     1062.18     1027.93     30.37 o 
  -2   7  12     3904.71     3591.27     84.18 o 
  -1   7  12      640.69      610.79     18.67 o 
   0   7  12     1083.00      999.06     31.99 o 
   1   7  12     2363.57     2213.68     59.26 o 
   2   7  12      192.54      171.81     17.52 o 
   3   7  12      853.01      873.27     36.71 o 
   4   7  12      858.02      947.62     62.62 o 
   5   7  12       15.03       36.09     43.67 o 
 -15   8  12      163.50      180.15     31.91 o 
 -14   8  12      240.95      207.85     27.42 o 
 -13   8  12        1.64       13.61     19.22 o 
 -12   8  12      604.48      686.71     50.36 o 
 -11   8  12      710.18      758.81     72.48 o 
 -10   8  12      224.28      232.97     23.15 o 
  -9   8  12      996.55     1028.78     42.65 o 
  -8   8  12      818.54      737.56     40.61 o 
  -7   8  12      378.86      384.54     15.54 o 
  -6   8  12     1915.88     1844.29     44.08 o 
  -5   8  12        3.56        7.91      9.73 o 
  -4   8  12     1033.30     1059.71     29.11 o 
  -3   8  12      450.56      462.18     15.71 o 
  -2   8  12       24.56       28.61      6.64 o 
  -1   8  12      570.30      529.67     17.96 o 
   0   8  12      620.21      612.23     23.97 o 
   1   8  12       56.19       54.33     15.43 o 
   2   8  12      329.58      312.52     25.41 o 
   3   8  12      260.01      218.53     23.23 o 
   4   8  12       45.98       46.70     41.09 o 
 -14   9  12      362.39      450.33     55.65 o 
 -13   9  12     1817.91     2239.80    102.48 o 
 -12   9  12      269.09      324.32     38.47 o 
 -11   9  12     1284.34     1526.78     79.00 o 
 -10   9  12     3026.04     3450.10    138.21 o 
  -9   9  12      236.99      228.05     26.56 o 
  -8   9  12     2616.04     2659.68     93.64 o 
  -7   9  12     3195.77     3378.52    111.26 o 
  -6   9  12      127.33      136.38     17.75 o 
  -5   9  12     4843.61     4871.54    108.43 o 
  -4   9  12     1899.72     1789.95     45.21 o 
  -3   9  12      318.90      299.59     13.32 o 
  -2   9  12     3919.16     3799.11     79.18 o 
  -1   9  12      725.28      649.43     20.56 o 
   0   9  12     1548.50     1519.74     48.54 o 
   1   9  12     2604.79     2454.31    107.43 o 
   2   9  12       83.81       53.99     19.45 o 
   3   9  12     1024.44     1037.73     95.37 o 
   4   9  12      693.89      652.90     80.21 o 
 -14  10  12       32.09       47.31     34.87 o 
 -13  10  12        4.85       47.91     37.15 o 
 -12  10  12       92.25       66.43     29.09 o 
 -11  10  12      167.28      187.60     32.68 o 
 -10  10  12       20.12       22.59     24.26 o 
  -9  10  12       38.87       36.86     34.57 o 
  -8  10  12        2.53       25.77     18.44 o 
  -7  10  12       52.29       35.83     29.04 o 
  -6  10  12      202.51      243.38     25.87 o 
  -5  10  12       53.07       64.92     12.49 o 
  -4  10  12      144.11      157.25     14.76 o 
  -3  10  12      129.18      132.97     13.43 o 
  -2  10  12        6.58       -6.25      8.36 o 
  -1  10  12       40.90       52.78     10.44 o 
   0  10  12      113.75      110.60     18.46 o 
   1  10  12       10.51       -1.01     15.01 o 
   2  10  12       29.34       -1.07     17.52 o 
   3  10  12        1.34      -35.94     30.63 o 
 -13  11  12     1454.80     2157.34    135.71 o 
 -12  11  12      312.48      334.64     55.95 o 
 -11  11  12     1054.70     1081.06    134.57 o 
 -10  11  12     2168.26     2288.96    233.20 o 
  -9  11  12       26.70       47.78     21.90 o 
  -8  11  12     1921.84     2065.77    152.91 o 
  -7  11  12     1571.21     1659.34     94.69 o 
  -6  11  12        3.46       13.86     13.02 o 
  -5  11  12     2791.23     2629.44     94.58 o 
  -4  11  12     1735.89     1632.56     62.44 o 
  -3  11  12      415.90      393.74     24.60 o 
  -2  11  12     2671.46     2658.09     92.24 o 
  -1  11  12      397.52      392.14     23.86 o 
   0  11  12      751.28      770.11     53.22 o 
 -12  12  12        1.26       12.89     34.57 o 
 -11  12  12        8.22      -20.17     30.48 o 
 -10  12  12       13.09      -10.16     31.23 o 
  -9  12  12       73.17       81.98     23.80 o 
  -8  12  12       27.48       29.19     17.85 o 
  -7  12  12        3.87       27.25     23.12 o 
  -6  12  12       22.53       37.40     14.90 o 
  -5  12  12        2.92        0.46     17.59 o 
  -4  12  12       21.18       45.02     13.00 o 
  -3  12  12        2.20       10.64     11.56 o 
  -2  12  12        2.77        2.02     11.13 o 
  -1  12  12        0.32       12.75     11.97 o 
 -10  13  12     1049.72     1109.30     88.70 o 
  -9  13  12       44.72       12.13     28.20 o 
  -8  13  12     1182.16     1347.96     89.31 o 
  -7  13  12     1219.12     1232.96     57.47 o 
  -6  13  12       33.18       17.35     14.42 o 
  -5  13  12     1491.37     1477.84     60.75 o 
  -4  13  12      540.36      553.77     31.40 o 
  -3  13  12      184.96      172.85     24.87 o 
  -2  13  12     1493.38     1556.90     82.64 o 
  -8  14  12       54.39       39.88     26.69 o 
  -7  14  12       58.81       55.80     25.47 o 
  -6  14  12       91.07      107.96     25.62 o 
  -5  14  12       20.09       35.33     20.17 o 
  -4  14  12       31.48       50.04     20.01 o 
  -3  14  12      160.15      147.23     24.26 o 
 -17   1  13      692.76      764.38     60.41 o 
 -16   1  13     2583.34     2693.29    149.35 o 
 -15   1  13      527.70      512.91     27.19 o 
 -14   1  13     2164.21     2066.33     52.45 o 
 -13   1  13     4948.16     4802.46    100.01 o 
 -12   1  13      177.83      164.33     12.57 o 
 -11   1  13     6703.35     6395.02    117.25 o 
 -10   1  13     7645.55     7318.79    124.01 o 
  -9   1  13      679.44      664.03     17.34 o 
  -8   1  13    11698.69    11512.58    189.08 o 
  -7   1  13     5166.19     5240.18     94.40 o 
  -6   1  13     6490.26     6440.19    136.73 o 
  -5   1  13    14354.43    14627.34    301.61 o 
  -4   1  13     2179.51     2225.52     52.02 o 
  -3   1  13     4609.03     4353.02    110.42 o 
  -2   1  13     7900.29     7296.11    180.01 o 
  -1   1  13      348.74      357.58     20.31 o 
   0   1  13     5068.79     4813.79    104.97 o 
   1   1  13     4545.51     4380.94     98.27 o 
   2   1  13       97.76      111.68     11.77 o 
   3   1  13     2728.70     2794.68     64.84 o 
   4   1  13      976.05     1021.90     40.36 o 
   5   1  13      333.11      356.83     28.74 o 
   6   1  13     1197.38     1139.25     73.54 o 
 -17   2  13      175.19      138.63     38.07 o 
 -16   2  13        0.90       12.89     21.07 o 
 -15   2  13      139.73      152.44     19.37 o 
 -14   2  13       65.82       47.77     12.63 o 
 -13   2  13       48.11       32.78     10.93 o 
 -12   2  13      524.48      465.85     19.31 o 
 -11   2  13       34.42       39.56      8.34 o 
 -10   2  13      181.56      187.61     10.13 o 
  -9   2  13      601.50      574.20     16.20 o 
  -8   2  13      149.01      159.50      8.37 o 
  -7   2  13      491.01      505.33     14.23 o 
  -6   2  13     1094.72     1040.52     27.80 o 
  -5   2  13       36.60       49.57      7.09 o 
  -4   2  13      869.23      865.79     33.68 o 
  -3   2  13      456.84      424.55     16.37 o 
  -2   2  13       42.44       44.66     12.55 o 
  -1   2  13      995.68      893.65     30.03 o 
   0   2  13      473.41      457.07     21.88 o 
   1   2  13      111.51      115.51     14.09 o 
   2   2  13      291.25      305.21     17.88 o 
   3   2  13        8.59        1.46     11.87 o 
   4   2  13       83.73       53.65     15.93 o 
   5   2  13       40.25       82.92     21.29 o 
   6   2  13        1.96       24.13     31.92 o 
 -17   3  13      432.01      412.75     48.66 o 
 -16   3  13     2167.25     2232.19     71.56 o 
 -15   3  13      296.22      311.29     26.82 o 
 -14   3  13     2228.39     2253.90     61.42 o 
 -13   3  13     4061.50     3894.72     84.45 o 
 -12   3  13      114.36      104.68     12.00 o 
 -11   3  13     6800.90     6395.02    117.52 o 
 -10   3  13     4874.36     4638.94     81.75 o 
  -9   3  13      543.33      528.10     17.64 o 
  -8   3  13     5299.74     5174.94     88.65 o 
  -7   3  13     4835.46     4750.20     95.26 o 
  -6   3  13     1465.80     1493.02     49.55 o 
  -5   3  13    11612.32    11425.41    266.04 o 
  -4   3  13     1472.04     1476.74     43.11 o 
  -3   3  13     5043.63     4885.95    111.46 o 
  -2   3  13     6223.87     6038.49    123.31 o 
  -1   3  13      168.29      184.35     12.44 o 
   0   3  13     4893.38     4887.26    117.53 o 
   1   3  13     3184.41     3118.45     81.06 o 
   2   3  13      141.95      120.15     15.11 o 
   3   3  13     1860.98     1862.06     58.66 o 
   4   3  13      981.58      932.07     48.67 o 
   5   3  13      226.34      204.60     37.86 o 
 -16   4  13        0.86       10.30     16.64 o 
 -15   4  13      701.41      731.36     37.69 o 
 -14   4  13      504.65      454.51     34.12 o 
 -13   4  13      105.26      133.54     14.08 o 
 -12   4  13     1381.70     1333.60     36.55 o 
 -11   4  13      544.80      508.40     18.37 o 
 -10   4  13      845.14      786.81     22.20 o 
  -9   4  13     4159.28     3890.80     69.40 o 
  -8   4  13      601.03      583.32     15.96 o 
  -7   4  13     1086.76     1057.17     27.15 o 
  -6   4  13     1508.75     1520.81     35.14 o 
  -5   4  13        5.02       17.26      8.22 o 
  -4   4  13     2652.21     2485.41     61.25 o 
  -3   4  13     1809.34     1642.95     44.13 o 
  -2   4  13      206.64      182.87     10.53 o 
  -1   4  13     2243.61     2087.87     49.50 o 
   0   4  13      122.72      118.99     12.52 o 
   1   4  13      513.90      454.88     20.45 o 
   2   4  13     1084.75     1024.83     45.67 o 
   3   4  13      210.88      198.83     16.93 o 
   4   4  13      281.44      296.20     25.41 o 
   5   4  13      398.25      548.95     75.66 o 
 -16   5  13      962.78      976.85     47.45 o 
 -15   5  13      284.56      295.07     26.11 o 
 -14   5  13     1053.65     1114.50     45.84 o 
 -13   5  13     2203.36     2126.67     67.51 o 
 -12   5  13        0.75        3.99     11.15 o 
 -11   5  13     3663.74     3508.19     70.28 o 
 -10   5  13     2468.31     2386.86     50.20 o 
  -9   5  13       83.24       75.14      8.66 o 
  -8   5  13     4517.44     4432.80     77.68 o 
  -7   5  13     2438.22     2337.14     46.01 o 
  -6   5  13     1382.67     1330.16     34.93 o 
  -5   5  13     5268.62     5295.68    109.17 o 
  -4   5  13     1134.91     1141.85     33.42 o 
  -3   5  13     2988.02     2908.23     70.54 o 
  -2   5  13     4583.96     4491.02    102.86 o 
  -1   5  13      131.35      130.72     11.46 o 
   0   5  13     2237.40     2170.17     57.35 o 
   1   5  13     1905.59     1820.42     51.95 o 
   2   5  13       38.63       40.64     13.06 o 
   3   5  13     1093.96     1161.10     78.48 o 
   4   5  13      365.96      339.98     31.44 o 
   5   5  13      123.52       75.51     41.32 o 
 -16   6  13        4.23        9.69     20.26 o 
 -15   6  13      686.50      650.66     43.57 o 
 -14   6  13     1018.53     1020.08     43.15 o 
 -13   6  13       49.73       42.45     16.08 o 
 -12   6  13     2570.37     2557.22     80.41 o 
 -11   6  13      488.83      459.61     18.32 o 
 -10   6  13     1354.62     1281.68     32.03 o 
  -9   6  13     4539.79     4390.20     83.76 o 
  -8   6  13      665.11      621.42     17.35 o 
  -7   6  13     2266.98     2169.29     42.59 o 
  -6   6  13     4399.53     4101.05     86.71 o 
  -5   6  13       13.20       14.16      9.85 o 
  -4   6  13     4584.67     4165.52    108.85 o 
  -3   6  13     2000.06     1758.60     53.07 o 
  -2   6  13      235.32      222.05     12.67 o 
  -1   6  13     2107.48     2000.09     58.45 o 
   0   6  13      577.78      549.33     23.00 o 
   1   6  13      670.57      673.24     27.28 o 
   2   6  13     1898.86     1890.10     59.14 o 
   3   6  13      124.41       98.10     15.90 o 
   4   6  13      432.76      427.04     31.91 o 
   5   6  13      495.40      405.01     46.40 o 
 -15   7  13       30.98       18.28     19.09 o 
 -14   7  13      304.91      294.73     25.86 o 
 -13   7  13      520.27      504.20     30.71 o 
 -12   7  13       80.72       74.84     16.07 o 
 -11   7  13     1296.30     1365.96     40.61 o 
 -10   7  13     1624.13     1593.69     47.56 o 
  -9   7  13       99.19       94.83     10.48 o 
  -8   7  13     2021.73     1992.08     44.12 o 
  -7   7  13     1159.72     1223.93     32.48 o 
  -6   7  13      834.83      848.57     27.85 o 
  -5   7  13     2267.89     2194.68     54.82 o 
  -4   7  13      221.67      211.18     12.46 o 
  -3   7  13      969.88      890.25     27.36 o 
  -2   7  13     1150.30     1150.15     33.42 o 
  -1   7  13      151.06      147.85      9.52 o 
   0   7  13     1144.57     1114.08     49.47 o 
   1   7  13      812.93      786.48     31.86 o 
   2   7  13        8.35       -8.30     11.83 o 
   3   7  13      395.40      435.98     26.34 o 
   4   7  13      207.58      163.95     29.79 o 
 -15   8  13     1172.89     1240.89     79.07 o 
 -14   8  13      730.31      853.60     55.29 o 
 -13   8  13      128.16      114.62     28.09 o 
 -12   8  13     1935.46     2158.71     98.13 o 
 -11   8  13      694.69      682.36     34.66 o 
 -10   8  13     1040.34     1102.97     43.88 o 
  -9   8  13     4409.97     4507.81     96.67 o 
  -8   8  13      126.37      118.72     10.84 o 
  -7   8  13     3125.49     3068.10     62.79 o 
  -6   8  13     4238.79     4187.40     87.42 o 
  -5   8  13        0.61        2.07      6.99 o 
  -4   8  13     3039.32     2995.39     71.52 o 
  -3   8  13     2515.76     2328.54     58.12 o 
  -2   8  13      164.02      193.77     14.62 o 
  -1   8  13     3193.00     3088.05     66.17 o 
   0   8  13      580.08      567.40     24.91 o 
   1   8  13      667.90      664.18     28.57 o 
   2   8  13     1622.12     1666.85     61.39 o 
   3   8  13      102.18       53.98     39.57 o 
   4   8  13      545.50      567.69     76.87 o 
 -14   9  13       73.67      105.68     39.27 o 
 -13   9  13      223.47      299.45     70.13 o 
 -12   9  13        9.99      -18.87     21.60 o 
 -11   9  13      336.16      329.16     38.06 o 
 -10   9  13      239.78      212.85     31.83 o 
  -9   9  13       41.71       24.87     17.32 o 
  -8   9  13      317.41      308.36     31.98 o 
  -7   9  13      416.93      405.51     19.29 o 
  -6   9  13       67.39       76.31      9.20 o 
  -5   9  13      485.52      537.55     22.30 o 
  -4   9  13       34.67       42.35      7.61 o 
  -3   9  13      235.16      223.27     11.98 o 
  -2   9  13      157.73      171.60     10.63 o 
  -1   9  13       16.83        4.37      8.49 o 
   0   9  13      218.19      218.11     18.63 o 
   1   9  13      240.34      255.46     25.69 o 
   2   9  13       21.62       -7.28     31.39 o 
   3   9  13      128.93      148.44     47.61 o 
 -13  10  13      153.80      150.72     43.52 o 
 -12  10  13     1887.04     2242.87    165.58 o 
 -11  10  13      430.57      467.23     43.84 o 
 -10  10  13      889.69      866.85     55.41 o 
  -9  10  13     2976.10     3111.93    122.96 o 
  -8  10  13      232.73      268.93     36.77 o 
  -7  10  13     1775.21     1722.41     62.99 o 
  -6  10  13     2708.63     2730.72     87.49 o 
  -5  10  13        0.37       -5.43      9.53 o 
  -4  10  13     2781.29     2767.78     93.06 o 
  -3  10  13     1621.85     1558.51     46.15 o 
  -2  10  13      113.63       98.46     12.23 o 
  -1  10  13     2283.43     2287.85     68.98 o 
   0  10  13      413.69      367.32     47.61 o 
   1  10  13      641.21      675.81     41.17 o 
   2  10  13     1352.57     1243.33     99.16 o 
 -12  11  13        1.05      -18.65     30.78 o 
 -11  11  13       12.76        6.01     24.41 o 
 -10  11  13        9.43       40.92     23.82 o 
  -9  11  13       32.27       34.12     19.35 o 
  -8  11  13        4.26       23.21     15.91 o 
  -7  11  13       20.64       35.08     14.95 o 
  -6  11  13        2.62       12.29     12.44 o 
  -5  11  13        5.89       32.54     12.81 o 
  -4  11  13       27.42       13.72     10.93 o 
  -3  11  13        5.16       16.09     10.56 o 
  -2  11  13       18.63       15.36     11.05 o 
  -1  11  13        1.05       -3.34     16.38 o 
 -11  12  13      259.75      293.70     52.77 o 
 -10  12  13      548.61      653.51     66.41 o 
  -9  12  13     1734.52     2000.45     86.71 o 
  -8  12  13      147.92      141.34     22.35 o 
  -7  12  13     1040.70     1092.45     53.52 o 
  -6  12  13     1567.92     1570.54     70.13 o 
  -5  12  13        2.17        5.24     11.87 o 
  -4  12  13     1790.44     1742.52     65.67 o 
  -3  12  13      957.34      966.81     41.74 o 
  -2  12  13      156.70      167.73     16.88 o 
 -10  13  13       71.30      124.94     37.15 o 
  -9  13  13        6.56       22.14     28.05 o 
  -8  13  13       71.21       72.02     27.90 o 
  -7  13  13        7.20       -8.79     19.10 o 
  -6  13  13       10.64       33.05     19.41 o 
  -5  13  13       26.36       55.34     19.86 o 
  -4  13  13       18.89        2.73     16.53 o 
  -3  13  13       27.45       40.48     17.59 o 
  -2  13  13       56.95       69.60     19.41 o 
  -6  14  13      747.35      751.00     54.13 o 
  -5  14  13        9.95       11.22     17.44 o 
 -17   0  14      609.13      553.59     74.60 o 
 -16   0  14      343.24      395.70     49.58 o 
 -15   0  14     2689.21     2657.88     90.34 o 
 -14   0  14     1283.58     1243.17     51.36 o 
 -13   0  14     1803.12     1700.01     60.62 o 
 -12   0  14     6138.09     5857.35    165.39 o 
 -11   0  14       60.99       67.04     11.53 o 
 -10   0  14     7583.19     7199.30    172.40 o 
  -9   0  14     7611.40     7450.26    176.88 o 
  -8   0  14      105.10      160.93     22.80 o 
  -7   0  14    11135.98    11288.15    298.00 o 
  -6   0  14     5747.50     5770.82    155.89 o 
  -5   0  14     2732.10     2609.50     75.05 o 
  -4   0  14     8284.14     8225.59    281.72 o 
  -3   0  14     2827.73     2678.86    102.53 o 
  -2   0  14     1374.43     1254.85     45.87 o 
  -1   0  14     6608.57     6102.46    177.47 o 
   0   0  14      486.72      441.49     34.67 o 
   1   0  14     3521.60     3475.19    174.99 o 
   2   0  14     3020.75     3113.65    112.18 o 
   3   0  14        0.79        8.75     18.73 o 
   4   0  14     1350.23     1451.68    138.38 o 
   5   0  14      566.55      515.23     71.57 o 
 -17   1  14       20.50       16.94     29.46 o 
 -16   1  14       26.21       41.89     21.87 o 
 -15   1  14       18.86       41.14     12.78 o 
 -14   1  14       62.08       74.87     12.58 o 
 -13   1  14       30.01       22.86      9.99 o 
 -12   1  14        7.62       13.98      8.49 o 
 -11   1  14      122.73      119.93      9.44 o 
 -10   1  14      177.86      155.30      9.61 o 
  -9   1  14       60.19       56.51      6.85 o 
  -8   1  14      460.40      441.83     13.65 o 
  -7   1  14       18.29       26.32      5.30 o 
  -6   1  14      101.21      134.83     12.82 o 
  -5   1  14       16.22       13.00      5.69 o 
  -4   1  14       44.97       49.14      7.45 o 
  -3   1  14      384.66      332.45     14.85 o 
  -2   1  14      762.69      670.96     27.21 o 
  -1   1  14        0.67        1.82      8.44 o 
   0   1  14      112.86      134.24     13.67 o 
   1   1  14       22.09       16.90      9.78 o 
   2   1  14       12.08       -0.05      9.32 o 
   3   1  14        2.68      -10.37     11.16 o 
   4   1  14        1.70       -6.95     16.85 o 
   5   1  14        4.20       15.81     25.39 o 
 -17   2  14      697.74      598.95     54.64 o 
 -16   2  14      462.52      528.66     52.31 o 
 -15   2  14     2933.51     2953.78     75.88 o 
 -14   2  14      646.19      674.48     25.77 o 
 -13   2  14     1176.13     1139.47     32.91 o 
 -12   2  14     4494.83     4255.87     88.21 o 
 -11   2  14      511.27      484.15     17.03 o 
 -10   2  14     7985.17     7620.05    128.71 o 
  -9   2  14     7308.89     7235.82    121.79 o 
  -8   2  14       66.99       77.90      6.45 o 
  -7   2  14     7457.09     7446.02    131.63 o 
  -6   2  14     5185.84     5219.71    112.50 o 
  -5   2  14      343.55      358.24     20.17 o 
  -4   2  14     9947.48     9475.50    207.96 o 
  -3   2  14     1782.26     1677.30     42.42 o 
  -2   2  14     2519.71     2327.81     60.19 o 
  -1   2  14     4949.06     4584.02    121.68 o 
   0   2  14      257.61      254.69     17.18 o 
   1   2  14     3483.86     3505.06     90.26 o 
   2   2  14     2384.13     2466.79     68.05 o 
   3   2  14       11.24       27.84     14.09 o 
   4   2  14     1228.50     1242.22     58.07 o 
   5   2  14      686.99      646.28     55.44 o 
 -17   3  14      146.95      101.08     34.43 o 
 -16   3  14      369.18      372.24     28.84 o 
 -15   3  14        3.46       -5.12     15.81 o 
 -14   3  14      508.94      494.65     22.48 o 
 -13   3  14      555.38      522.44     21.73 o 
 -12   3  14       36.67       36.34      9.71 o 
 -11   3  14     1099.12     1040.42     26.83 o 
 -10   3  14      372.00      336.36     12.84 o 
  -9   3  14      306.00      298.44     11.46 o 
  -8   3  14     1445.47     1389.56     28.39 o 
  -7   3  14      470.24      462.37     15.79 o 
  -6   3  14     1049.22     1025.40     27.87 o 
  -5   3  14     2349.59     2236.14     65.70 o 
  -4   3  14        1.55        9.47      8.22 o 
  -3   3  14     1291.58     1242.19     35.78 o 
  -2   3  14      701.29      661.44     21.76 o 
  -1   3  14       25.37       17.36      8.25 o 
   0   3  14      489.99      477.64     20.98 o 
   1   3  14      235.05      206.08     19.55 o 
   2   3  14      151.34      141.61     17.64 o 
   3   3  14      380.15      401.97     26.20 o 
   4   3  14        9.98        5.44     25.29 o 
   5   3  14       82.66       48.98     29.87 o 
 -16   4  14      235.64      269.75     28.91 o 
 -15   4  14     2094.95     2110.94     69.01 o 
 -14   4  14      529.09      543.53     26.16 o 
 -13   4  14     1803.45     1785.00     45.52 o 
 -12   4  14     3683.58     3573.95     76.86 o 
 -11   4  14      156.00      154.24     11.16 o 
 -10   4  14     3261.00     3207.66     59.26 o 
  -9   4  14     3545.61     3420.66     61.62 o 
  -8   4  14      414.24      417.90     12.93 o 
  -7   4  14     5205.16     5189.10    103.59 o 
  -6   4  14     4108.17     4062.33     91.28 o 
  -5   4  14     1575.76     1486.79     43.90 o 
  -4   4  14     7735.83     7453.51    164.85 o 
  -3   4  14      978.96      927.57     29.56 o 
  -2   4  14     2062.64     1960.73     46.47 o 
  -1   4  14     3491.77     3340.39     74.26 o 
   0   4  14      276.97      280.30     15.67 o 
   1   4  14     1574.76     1521.87     42.03 o 
   2   4  14     1607.30     1613.92     52.75 o 
   3   4  14        0.27       -3.89     12.46 o 
   4   4  14      856.52      933.32     56.03 o 
 -16   5  14      786.26      794.88     60.10 o 
 -15   5  14        9.63        7.71     15.97 o 
 -14   5  14     1096.08     1140.98     45.73 o 
 -13   5  14     1411.63     1393.31     42.83 o 
 -12   5  14      106.20       92.11     11.86 o 
 -11   5  14     2599.65     2483.52     52.24 o 
 -10   5  14     1391.51     1332.88     31.72 o 
  -9   5  14      320.32      306.07     12.38 o 
  -8   5  14     2574.10     2530.19     47.27 o 
  -7   5  14       96.28       94.88      8.95 o 
  -6   5  14     2206.27     2092.84     53.49 o 
  -5   5  14     2702.06     2612.71     63.95 o 
  -4   5  14       15.54       16.87      8.09 o 
  -3   5  14     2003.83     1852.20     48.97 o 
  -2   5  14     1681.70     1600.92     42.81 o 
  -1   5  14       62.31       61.96     10.17 o 
   0   5  14     1865.64     1845.38     51.41 o 
   1   5  14      463.29      422.99     34.89 o 
   2   5  14      117.71      114.07     16.01 o 
   3   5  14      608.01      572.79     29.92 o 
   4   5  14       72.70       33.77     23.10 o 
 -16   6  14      173.37      210.56     27.56 o 
 -15   6  14      742.90      738.65     37.20 o 
 -14   6  14      169.21      141.94     20.43 o 
 -13   6  14      409.99      496.47     29.58 o 
 -12   6  14     1670.32     1641.98     47.20 o 
 -11   6  14      134.94      137.65     11.45 o 
 -10   6  14     2695.72     2639.09     54.61 o 
  -9   6  14     1964.86     1972.07     42.48 o 
  -8   6  14        1.19        2.92      5.93 o 
  -7   6  14     3657.57     3657.83     79.12 o 
  -6   6  14     1536.29     1455.24     40.15 o 
  -5   6  14      391.67      368.65     19.67 o 
  -4   6  14     2999.52     2893.53     79.62 o 
  -3   6  14     1048.78     1008.09     35.38 o 
  -2   6  14      479.74      437.89     17.91 o 
  -1   6  14     2065.90     1995.41     52.46 o 
   0   6  14       75.56       51.08     11.41 o 
   1   6  14     1152.85     1149.01     40.95 o 
   2   6  14      436.93      470.02     26.05 o 
   3   6  14        0.02      -14.00     14.98 o 
   4   6  14      389.94      407.43     39.12 o 
 -15   7  14       24.20       11.08     18.85 o 
 -14   7  14     1046.95     1198.94     49.96 o 
 -13   7  14     1487.20     1595.47     55.84 o 
 -12   7  14      121.90       98.65     20.18 o 
 -11   7  14     2614.61     2700.92     67.63 o 
 -10   7  14      759.89      748.02     23.81 o 
  -9   7  14     1317.57     1283.64     32.48 o 
  -8   7  14     4389.83     4328.73     86.06 o 
  -7   7  14      404.07      404.93     16.43 o 
  -6   7  14     2072.78     2006.76     51.80 o 
  -5   7  14     3953.85     3790.41     88.05 o 
  -4   7  14       36.03       42.19      7.64 o 
  -3   7  14     1750.13     1614.07     42.85 o 
  -2   7  14     1815.24     1723.14     46.06 o 
  -1   7  14       76.82       63.30     10.37 o 
   0   7  14     1414.70     1328.00     43.20 o 
   1   7  14      686.64      657.62     40.82 o 
   2   7  14      239.95      260.80     21.01 o 
   3   7  14     1070.26     1186.03     77.25 o 
 -15   8  14      327.22      345.56     48.07 o 
 -14   8  14       84.81       95.07     34.27 o 
 -13   8  14      194.42      244.69     33.75 o 
 -12   8  14      800.68      889.19     64.59 o 
 -11   8  14      113.37       85.58     15.27 o 
 -10   8  14      858.47      864.63     29.85 o 
  -9   8  14      461.10      434.40     21.79 o 
  -8   8  14       62.85       68.38      9.68 o 
  -7   8  14      651.31      687.89     23.03 o 
  -6   8  14      378.69      416.50     16.62 o 
  -5   8  14      166.75      176.94     16.35 o 
  -4   8  14      953.83      934.03     28.88 o 
  -3   8  14      146.80      152.94     11.40 o 
  -2   8  14      240.88      242.00     11.51 o 
  -1   8  14      534.46      531.70     23.47 o 
   0   8  14      179.03      182.79     15.72 o 
   1   8  14      284.09      296.50     29.44 o 
   2   8  14      243.40      226.52     29.79 o 
   3   8  14       14.18       70.81     40.48 o 
 -14   9  14      922.25     1186.93     89.91 o 
 -13   9  14     1121.81     1491.98     79.00 o 
 -12   9  14       42.06       49.50     25.93 o 
 -11   9  14     2112.09     2392.12    163.53 o 
 -10   9  14     1108.56     1212.23     57.60 o 
  -9   9  14      808.06      806.79     43.62 o 
  -8   9  14     3535.10     3579.05     85.63 o 
  -7   9  14      247.33      201.46     12.23 o 
  -6   9  14     1513.12     1484.64     36.74 o 
  -5   9  14     3032.90     3059.54     65.42 o 
  -4   9  14        5.42        4.13      6.50 o 
  -3   9  14     2048.08     2067.16     46.32 o 
  -2   9  14     1794.75     1745.94     42.78 o 
  -1   9  14       42.31       55.21     11.46 o 
   0   9  14     1737.14     1671.44     57.95 o 
   1   9  14      402.98      386.95     55.65 o 
   2   9  14      228.06      317.81     54.89 o 
 -13  10  14       30.00       29.57     33.96 o 
 -12  10  14      103.09      108.87     41.39 o 
 -11  10  14        0.72      -28.98     20.84 o 
 -10  10  14       65.93       95.66     24.82 o 
  -9  10  14       13.96       38.30     18.70 o 
  -8  10  14        1.03        9.86     13.87 o 
  -7  10  14      310.59      325.45     25.14 o 
  -6  10  14      112.41       86.84     13.36 o 
  -5  10  14       22.13       24.33      9.99 o 
  -4  10  14       37.77       53.15      9.67 o 
  -3  10  14        1.49       -1.60      7.63 o 
  -2  10  14       14.86       18.41      9.39 o 
  -1  10  14       81.61       88.51     17.13 o 
   0  10  14        0.91        7.13     26.38 o 
   1  10  14       49.38       38.51     31.39 o 
 -12  11  14      119.31      175.43     44.88 o 
 -11  11  14     1372.64     1326.27     98.41 o 
 -10  11  14      588.38      646.18     45.87 o 
  -9  11  14      264.01      295.07     30.55 o 
  -8  11  14     2092.71     2176.13     99.09 o 
  -7  11  14      375.82      339.85     25.62 o 
  -6  11  14     1171.23     1114.93     47.70 o 
  -5  11  14     2123.20     2117.19     76.44 o 
  -4  11  14       11.40       15.75     12.36 o 
  -3  11  14     1286.69     1309.40     50.16 o 
  -2  11  14      956.54      928.69     38.87 o 
 -11  12  14        0.18       -7.58     27.90 o 
 -10  12  14        0.64       36.39     31.08 o 
  -9  12  14       59.09       83.55     30.93 o 
  -8  12  14        1.87        0.91     20.92 o 
  -7  12  14        4.39        9.74     13.75 o 
  -6  12  14       10.04       19.48     12.44 o 
  -5  12  14        0.01        3.57     11.27 o 
  -4  12  14        4.37       24.69     12.01 o 
  -3  12  14       15.62        7.58     14.25 o 
  -2  12  14        1.62        2.27     13.95 o 
  -9  13  14      239.17      246.85     39.42 o 
  -8  13  14      969.88      998.91     69.44 o 
  -7  13  14      117.23      135.40     26.38 o 
  -6  13  14      498.70      483.54     41.39 o 
  -5  13  14     1114.62     1180.56     67.78 o 
  -4  13  14        0.75        1.52     15.92 o 
  -3  13  14      801.08      972.23     57.31 o 
 -17   1  15     1497.15     1508.17     84.52 o 
 -16   1  15     1462.45     1513.84     64.21 o 
 -15   1  15       81.24       80.77     13.77 o 
 -14   1  15     3503.96     3462.22     75.98 o 
 -13   1  15     1667.38     1452.32     37.79 o 
 -12   1  15     1185.20     1172.19     29.35 o 
 -11   1  15     8407.60     8152.23    137.64 o 
 -10   1  15      309.28      312.74     12.68 o 
  -9   1  15     5930.26     5720.88     97.58 o 
  -8   1  15     7605.88     7493.24    125.19 o 
  -7   1  15       43.63       63.96      7.56 o 
  -6   1  15     7738.24     7744.01    146.31 o 
  -5   1  15     5807.88     5671.65    122.07 o 
  -4   1  15      150.69      154.34     10.56 o 
  -3   1  15     6293.02     5720.05    143.33 o 
  -2   1  15     1994.31     1861.87     48.81 o 
  -1   1  15      964.94      913.75     38.44 o 
   0   1  15     4662.43     4577.89    146.80 o 
   1   1  15      265.01      260.10     18.91 o 
   2   1  15     1302.10     1224.98     46.56 o 
   3   1  15     1311.48     1425.74     63.40 o 
   4   1  15       10.57       19.14     40.64 o 
 -17   2  15        1.68      -19.30     20.61 o 
 -16   2  15      102.35      109.58     21.13 o 
 -15   2  15      104.18       84.79     15.13 o 
 -14   2  15        0.39        4.46     10.24 o 
 -13   2  15      185.28      181.80     13.60 o 
 -12   2  15      229.66      235.71     14.96 o 
 -11   2  15        3.95        9.43      6.83 o 
 -10   2  15      631.39      608.62     17.35 o 
  -9   2  15      507.31      498.61     14.58 o 
  -8   2  15       29.00       29.77      5.40 o 
  -7   2  15      488.74      479.81     18.17 o 
  -6   2  15       71.64       70.81      7.34 o 
  -5   2  15      420.06      396.15     15.04 o 
  -4   2  15      828.34      766.51     23.39 o 
  -3   2  15      156.77      140.96     10.58 o 
  -2   2  15      264.75      231.49     14.47 o 
  -1   2  15      195.64      152.32     15.34 o 
   0   2  15       72.82       59.09     11.89 o 
   1   2  15       95.13      104.42     15.79 o 
   2   2  15       33.71       31.22     14.33 o 
   3   2  15        1.14       -1.75     15.57 o 
   4   2  15       75.89       59.51     34.72 o 
 -17   3  15     1290.83     1498.35     65.28 o 
 -16   3  15      890.01      981.02     43.56 o 
 -15   3  15      106.03      139.95     16.67 o 
 -14   3  15     3334.78     3323.12     74.14 o 
 -13   3  15     1301.34     1315.79     36.01 o 
 -12   3  15      800.34      801.09     23.02 o 
 -11   3  15     4615.18     4429.37     78.76 o 
 -10   3  15      484.35      448.52     14.64 o 
  -9   3  15     2931.99     2839.68     52.00 o 
  -8   3  15     6603.37     6430.83    108.52 o 
  -7   3  15      117.72      120.05     14.05 o 
  -6   3  15     6666.82     6514.97    156.30 o 
  -5   3  15     3753.19     3690.11     93.02 o 
  -4   3  15      693.12      670.36     25.49 o 
  -3   3  15     6531.85     6019.30    134.19 o 
  -2   3  15     1233.92     1141.94     31.29 o 
  -1   3  15      635.46      604.43     23.96 o 
   0   3  15     2863.16     2760.75     68.88 o 
   1   3  15      284.66      275.16     26.40 o 
   2   3  15     1025.56     1009.92     38.83 o 
   3   3  15     1199.28     1206.14     62.73 o 
   4   3  15       16.44       14.01     16.55 o 
 -16   4  15      328.75      368.32     37.35 o 
 -15   4  15      684.13      720.14     36.85 o 
 -14   4  15       12.31       14.87     10.93 o 
 -13   4  15      883.09      890.38     28.51 o 
 -12   4  15      966.38      890.39     25.23 o 
 -11   4  15       10.19        5.77      7.50 o 
 -10   4  15     1247.34     1156.68     26.34 o 
  -9   4  15      966.26      917.97     21.66 o 
  -8   4  15      135.13      121.39      7.36 o 
  -7   4  15     1275.67     1227.21     30.29 o 
  -6   4  15      305.80      274.50     15.99 o 
  -5   4  15     1164.10     1168.52     34.05 o 
  -4   4  15     1780.99     1641.40     44.31 o 
  -3   4  15        4.80       15.24      8.53 o 
  -2   4  15      718.75      617.94     21.31 o 
  -1   4  15      836.73      823.11     26.22 o 
   0   4  15        8.86       19.62      9.93 o 
   1   4  15      748.30      738.57     54.91 o 
   2   4  15      387.67      346.85     25.28 o 
   3   4  15       66.27       29.79     21.09 o 
 -16   5  15      519.36      593.73     39.40 o 
 -15   5  15      253.18      271.42     40.95 o 
 -14   5  15     1646.53     1753.30     50.78 o 
 -13   5  15      413.59      380.68     18.96 o 
 -12   5  15      426.72      425.74     17.62 o 
 -11   5  15     3237.74     3155.88     63.42 o 
 -10   5  15      374.68      370.90     14.04 o 
  -9   5  15     1879.50     1864.43     37.19 o 
  -8   5  15     3000.65     3029.61     55.04 o 
  -7   5  15       53.56       73.52      8.44 o 
  -6   5  15     4570.23     4514.62    104.28 o 
  -5   5  15     2380.35     2265.20     64.23 o 
  -4   5  15      267.76      233.80     19.95 o 
  -3   5  15     2868.81     2742.06     76.39 o 
  -2   5  15      887.26      878.87     28.43 o 
  -1   5  15      322.30      305.00     17.37 o 
   0   5  15     1810.55     1843.19     55.51 o 
   1   5  15       69.60       66.16     13.49 o 
   2   5  15      454.21      470.47     25.86 o 
   3   5  15      560.50      553.36     44.01 o 
 -16   6  15      342.97      390.84     41.68 o 
 -15   6  15     1161.20     1279.73     51.65 o 
 -14   6  15       34.44       20.19     18.23 o 
 -13   6  15     1218.32     1300.67     40.92 o 
 -12   6  15     1556.89     1622.63     38.96 o 
 -11   6  15      119.65      134.65     11.58 o 
 -10   6  15     2568.51     2530.71     52.51 o 
  -9   6  15     1457.30     1413.58     37.51 o 
  -8   6  15      358.18      345.76     13.72 o 
  -7   6  15     2398.35     2301.67     58.55 o 
  -6   6  15      452.01      452.01     21.86 o 
  -5   6  15     1011.64      996.19     34.96 o 
  -4   6  15     2013.14     1934.55     57.29 o 
  -3   6  15      152.57      168.58     14.94 o 
  -2   6  15     1181.90     1149.62     34.01 o 
  -1   6  15     1440.81     1335.42     56.62 o 
   0   6  15       19.08        9.04     10.65 o 
   1   6  15      907.43      900.24     35.15 o 
   2   6  15      554.42      579.16     35.27 o 
   3   6  15       43.72       58.64     23.20 o 
 -15   7  15       16.82        3.99     18.62 o 
 -14   7  15      675.78      731.97     36.05 o 
 -13   7  15      346.84      363.28     26.04 o 
 -12   7  15      401.66      424.64     22.73 o 
 -11   7  15     1883.47     1974.97     48.49 o 
 -10   7  15       20.07       16.86      9.13 o 
  -9   7  15      994.51      996.42     36.68 o 
  -8   7  15      595.23      602.90     20.69 o 
  -7   7  15        0.05        4.70      6.95 o 
  -6   7  15     1142.06     1099.57     35.68 o 
  -5   7  15     1015.79     1048.37     36.76 o 
  -4   7  15       43.89       77.29     16.92 o 
  -3   7  15     1186.70     1159.00     36.56 o 
  -2   7  15      302.77      297.01     16.66 o 
  -1   7  15      101.16       89.13     12.15 o 
   0   7  15      810.80      765.76     37.31 o 
   1   7  15       91.42       93.17     15.31 o 
   2   7  15      244.56      297.44     80.06 o 
 -15   8  15      969.19     1196.48     87.79 o 
 -14   8  15       59.32       54.13     34.27 o 
 -13   8  15      909.87     1082.13     63.32 o 
 -12   8  15     1290.47     1396.23     70.53 o 
 -11   8  15      115.01       86.22     15.66 o 
 -10   8  15     2779.36     2938.02    101.71 o 
  -9   8  15     1916.53     1916.67     48.74 o 
  -8   8  15      354.60      316.87     15.09 o 
  -7   8  15     2850.77     2926.14     64.48 o 
  -6   8  15      607.60      533.53     20.85 o 
  -5   8  15     1009.02     1014.29     30.59 o 
  -4   8  15     2658.32     2594.51     63.68 o 
  -3   8  15      102.91      113.23     10.91 o 
  -2   8  15     1046.12     1002.45     27.57 o 
  -1   8  15     1348.89     1345.33     42.44 o 
   0   8  15       31.71       31.19     13.48 o 
   1   8  15     1119.93     1148.37     48.92 o 
   2   8  15      482.29      443.98     37.79 o 
 -14   9  15      223.78      281.72     48.52 o 
 -13   9  15       28.76      -14.25     30.48 o 
 -12   9  15       51.50       77.18     43.37 o 
 -11   9  15      304.60      377.52     37.88 o 
 -10   9  15       15.75        5.49     19.71 o 
  -9   9  15      151.77      160.88     13.85 o 
  -8   9  15      304.35      361.48     18.47 o 
  -7   9  15        5.16        5.35      8.08 o 
  -6   9  15      258.26      308.58     18.09 o 
  -5   9  15       37.74       50.58      8.00 o 
  -4   9  15       31.34       36.25      7.20 o 
  -3   9  15      185.22      199.56     12.13 o 
  -2   9  15      110.82      105.81      9.57 o 
  -1   9  15       36.12       35.07     12.37 o 
   0   9  15      244.92      233.09     27.83 o 
   1   9  15       11.31      -19.71     27.90 o 
 -13  10  15      700.35      866.69     77.94 o 
 -12  10  15     1141.62     1377.52    100.53 o 
 -11  10  15       32.36        9.17     27.44 o 
 -10  10  15     1755.60     1947.13     91.05 o 
  -9  10  15     1159.84     1238.29     60.52 o 
  -8  10  15      214.60      204.94     31.31 o 
  -7  10  15     2024.69     2152.05    143.67 o 
  -6  10  15      597.39      579.14     29.73 o 
  -5  10  15      812.99      767.33     25.59 o 
  -4  10  15     2242.70     2312.18     59.23 o 
  -3  10  15       56.96       53.33      9.03 o 
  -2  10  15     1189.88     1221.54     40.93 o 
  -1  10  15      874.91      821.06     70.81 o 
   0  10  15       40.40       22.14     28.20 o 
 -12  11  15        1.09       -5.76     32.45 o 
 -11  11  15       24.05       43.21     32.75 o 
 -10  11  15       11.54        4.40     27.60 o 
  -9  11  15        0.89        5.91     16.87 o 
  -8  11  15        0.35       -1.21     14.26 o 
  -7  11  15       54.09       68.56     16.68 o 
  -6  11  15       16.45       13.89     16.75 o 
  -5  11  15       27.92       32.05     11.40 o 
  -4  11  15       37.85       46.03     14.03 o 
  -3  11  15        5.47       17.97     10.48 o 
 -10  12  15      889.63     1070.33     80.67 o 
  -9  12  15      717.20      839.71     65.65 o 
  -8  12  15      169.05      205.60     32.45 o 
  -7  12  15     1444.77     1459.70     81.88 o 
  -6  12  15      279.76      278.23     28.96 o 
  -5  12  15      606.30      636.53     43.67 o 
  -4  12  15      986.57     1097.92     61.11 o 
  -3  12  15       36.75       20.17     16.07 o 
 -17   0  16       24.44       22.77     23.64 o 
 -16   0  16     1748.39     1947.15     99.63 o 
 -15   0  16     2286.37     2392.45     81.07 o 
 -14   0  16      219.46      239.86     22.01 o 
 -13   0  16     4363.79     4355.48    126.93 o 
 -12   0  16     2199.18     2088.49     59.29 o 
 -11   0  16     1500.44     1487.18     44.79 o 
 -10   0  16     8240.19     7986.22    189.58 o 
  -9   0  16      460.24      437.36     19.01 o 
  -8   0  16     2413.17     2398.89     62.79 o 
  -7   0  16     6431.67     6366.63    172.01 o 
  -6   0  16      423.61      404.89     18.81 o 
  -5   0  16     4354.41     4207.87    117.09 o 
  -4   0  16     4937.64     4657.56    166.98 o 
  -3   0  16      200.75      151.38     23.05 o 
  -2   0  16     3695.63     3531.69    134.40 o 
  -1   0  16     1924.57     1759.31     78.60 o 
   0   0  16      371.10      385.05     33.94 o 
   1   0  16     2503.03     2409.70     83.79 o 
   2   0  16      231.45      195.52     21.91 o 
   3   0  16      472.64      350.10     60.04 o 
 -17   1  16       18.97       27.97     21.47 o 
 -16   1  16        0.59       29.76     12.41 o 
 -15   1  16       15.78       32.59     11.74 o 
 -14   1  16       18.44       14.47      9.96 o 
 -13   1  16       58.68       64.70     10.41 o 
 -12   1  16        8.49        7.47      7.03 o 
 -11   1  16      215.63      227.56     11.09 o 
 -10   1  16        7.67        4.67      5.85 o 
  -9   1  16      264.55      282.63     10.78 o 
  -8   1  16        8.75       15.22      5.49 o 
  -7   1  16        4.89        8.91      5.05 o 
  -6   1  16      178.79      178.74      8.53 o 
  -5   1  16      269.01      280.05     12.84 o 
  -4   1  16        7.25        5.77      6.47 o 
  -3   1  16      164.71      145.28     12.88 o 
  -2   1  16        2.14        3.25      8.21 o 
  -1   1  16       25.89       16.16      8.89 o 
   0   1  16        3.93       29.67      9.58 o 
   1   1  16        9.91       -6.80      9.83 o 
   2   1  16       10.39       16.19     11.26 o 
   3   1  16       24.58        8.62     23.24 o 
 -17   2  16        1.11       13.20     23.51 o 
 -16   2  16     1502.16     1723.96     51.50 o 
 -15   2  16     1704.62     1803.87     46.86 o 
 -14   2  16       57.50       49.74     11.22 o 
 -13   2  16     3643.34     3564.13     75.82 o 
 -12   2  16     1886.69     1895.70     41.33 o 
 -11   2  16     1281.37     1236.30     27.69 o 
 -10   2  16     7093.74     6950.72    117.78 o 
  -9   2  16     1097.46     1103.22     24.12 o 
  -8   2  16     1601.60     1550.84     32.46 o 
  -7   2  16     5823.27     5804.56    111.48 o 
  -6   2  16        5.75        7.10      6.05 o 
  -5   2  16     4135.38     3955.97     87.85 o 
  -4   2  16     3608.20     3447.96     78.20 o 
  -3   2  16       68.00       72.01      8.84 o 
  -2   2  16     4113.96     4020.18     86.75 o 
  -1   2  16     1533.17     1486.94     68.41 o 
   0   2  16      404.84      421.30     27.01 o 
   1   2  16     2343.76     2331.98     71.81 o 
   2   2  16      323.17      286.18     40.41 o 
   3   2  16      247.48      304.53     40.40 o 
 -17   3  16      139.25      155.56     43.81 o 
 -16   3  16       77.49       61.15     18.87 o 
 -15   3  16       80.39       58.68     12.63 o 
 -14   3  16      503.59      450.40     20.60 o 
 -13   3  16       98.12      113.10     12.05 o 
 -12   3  16      464.82      425.77     16.53 o 
 -11   3  16      440.55      401.26     14.32 o 
 -10   3  16       16.46       17.66      6.46 o 
  -9   3  16      686.39      642.63     16.92 o 
  -8   3  16     1125.56     1073.41     24.24 o 
  -7   3  16       58.88       60.41      7.26 o 
  -6   3  16     1237.55     1208.35     31.94 o 
  -5   3  16      318.81      309.30     16.92 o 
  -4   3  16      382.15      379.81     15.04 o 
  -3   3  16      524.07      449.40     21.50 o 
  -2   3  16       76.14       63.30      9.35 o 
  -1   3  16      199.09      164.21     12.81 o 
   0   3  16      351.02      325.36     22.41 o 
   1   3  16        0.57       16.24     11.19 o 
   2   3  16      226.75      253.93     25.83 o 
   3   3  16      124.58      165.40     23.15 o 
 -16   4  16     1334.02     1485.20     63.08 o 
 -15   4  16     1168.47     1316.55     42.42 o 
 -14   4  16       60.12       75.26     12.45 o 
 -13   4  16     1887.35     1866.69     45.91 o 
 -12   4  16     1335.16     1314.10     32.23 o 
 -11   4  16      396.54      375.48     14.19 o 
 -10   4  16     3962.55     3844.65     68.78 o 
  -9   4  16      671.22      693.03     17.91 o 
  -8   4  16     1404.74     1387.31     29.83 o 
  -7   4  16     4499.89     4473.98     90.52 o 
  -6   4  16        5.86       -4.15      8.27 o 
  -5   4  16     4436.81     4456.22    102.96 o 
  -4   4  16     2617.67     2582.64     64.44 o 
  -3   4  16       59.05       48.95      9.09 o 
  -2   4  16     1389.34     1288.92     34.48 o 
  -1   4  16     1059.88     1041.65     32.99 o 
   0   4  16      197.40      184.93     16.66 o 
   1   4  16     1677.26     1821.21     56.76 o 
   2   4  16      206.59      189.52     42.38 o 
 -16   5  16      246.33      251.09     28.53 o 
 -15   5  16      280.10      274.46     24.52 o 
 -14   5  16     1012.73     1012.48     35.11 o 
 -13   5  16      224.19      211.53     15.08 o 
 -12   5  16      469.62      449.39     17.57 o 
 -11   5  16     1138.97     1134.90     28.73 o 
 -10   5  16        0.04       -2.84      6.61 o 
  -9   5  16     2007.05     1962.46     38.70 o 
  -8   5  16     1124.13     1157.80     26.31 o 
  -7   5  16      262.88      267.94     12.20 o 
  -6   5  16     1820.47     1695.96     46.90 o 
  -5   5  16      783.18      726.47     46.77 o 
  -4   5  16      361.61      314.57     18.60 o 
  -3   5  16     1885.11     1848.60     55.77 o 
  -2   5  16      218.74      195.51     14.69 o 
  -1   5  16      587.08      605.38     26.09 o 
   0   5  16      569.14      560.03     26.20 o 
   1   5  16        0.16       -3.93     10.70 o 
   2   5  16      490.81      453.60     38.61 o 
 -16   6  16      398.54      403.21     42.04 o 
 -15   6  16      474.90      591.33     40.42 o 
 -14   6  16       56.92       66.29     17.33 o 
 -13   6  16     1243.92     1320.11     41.03 o 
 -12   6  16      772.76      785.16     25.51 o 
 -11   6  16      321.79      324.54     19.59 o 
 -10   6  16     2418.70     2512.43     52.05 o 
  -9   6  16      183.51      191.67     10.25 o 
  -8   6  16      867.57      885.37     24.68 o 
  -7   6  16     1799.05     1780.70     47.40 o 
  -6   6  16      142.47      143.17     13.86 o 
  -5   6  16     1004.74      953.31     49.79 o 
  -4   6  16     1428.70     1321.97     43.36 o 
  -3   6  16       41.15       37.92     12.00 o 
  -2   6  16     1251.38     1225.69     39.05 o 
  -1   6  16      375.67      338.58     23.40 o 
   0   6  16       95.50       68.48     13.10 o 
   1   6  16      630.53      634.02     90.07 o 
   2   6  16       59.07       52.22     22.51 o 
 -15   7  16      268.70      252.29     27.52 o 
 -14   7  16     1125.82     1234.39     53.56 o 
 -13   7  16      105.51       87.59     18.17 o 
 -12   7  16     1183.84     1225.26     37.97 o 
 -11   7  16     1661.27     1689.86     42.40 o 
 -10   7  16       10.38        0.32      8.44 o 
  -9   7  16     2225.55     2279.48     60.17 o 
  -8   7  16     2083.63     2072.86     44.50 o 
  -7   7  16       32.00       35.92      9.59 o 
  -6   7  16     2211.63     2201.66     63.91 o 
  -5   7  16      810.93      817.84     31.27 o 
  -4   7  16      703.59      728.46     38.59 o 
  -3   7  16     1547.22     1409.27     41.39 o 
  -2   7  16      228.43      217.09     19.74 o 
  -1   7  16      679.78      681.91     28.01 o 
   0   7  16     1051.26     1188.26     46.66 o 
   1   7  16        6.27       11.58     19.10 o 
 -14   8  16        1.11       14.10     31.39 o 
 -13   8  16      418.61      492.90     38.30 o 
 -12   8  16      213.46      226.48     20.18 o 
 -11   8  16      171.70      166.96     15.10 o 
 -10   8  16      394.92      409.92     18.47 o 
  -9   8  16       11.30       31.03      9.22 o 
  -8   8  16      164.02      199.31     16.21 o 
  -7   8  16      813.60      821.66     28.19 o 
  -6   8  16       23.31       30.44      8.56 o 
  -5   8  16      443.01      448.24     18.92 o 
  -4   8  16      453.76      437.17     18.95 o 
  -3   8  16        1.68        0.82      7.95 o 
  -2   8  16      280.21      239.16     16.04 o 
  -1   8  16      237.86      227.69     21.69 o 
   0   8  16       68.71      102.25     21.97 o 
 -14   9  16     1060.56     1301.56     94.31 o 
 -13   9  16      156.70      152.69     40.03 o 
 -12   9  16      939.77     1227.87     89.91 o 
 -11   9  16     1311.93     1443.04     89.61 o 
 -10   9  16        3.45       -8.29     13.79 o 
  -9   9  16     1945.69     2064.27     52.80 o 
  -8   9  16     1464.88     1549.28     38.06 o 
  -7   9  16      158.79      152.96     11.82 o 
  -6   9  16     2113.94     2204.79     51.79 o 
  -5   9  16      743.59      736.22     22.13 o 
  -4   9  16      423.04      407.86     15.33 o 
  -3   9  16     1857.80     1915.25     45.72 o 
  -2   9  16      106.97      101.40     12.49 o 
  -1   9  16      719.45      767.54     57.54 o 
   0   9  16      608.36      649.64     90.98 o 
 -13  10  16       12.22       11.52     33.21 o 
 -12  10  16       10.94      -18.50     30.02 o 
 -11  10  16        9.18      -15.92     28.66 o 
 -10  10  16      153.56      168.00     78.77 o 
  -9  10  16        1.78        3.70     15.48 o 
  -8  10  16        7.61       25.17     14.46 o 
  -7  10  16       71.16       66.45     20.55 o 
  -6  10  16        8.97        9.04      8.64 o 
  -5  10  16       47.76       61.97      9.03 o 
  -4  10  16       45.26       43.45      8.54 o 
  -3  10  16       18.20       13.92      8.20 o 
  -2  10  16       38.74       40.64     28.66 o 
  -1  10  16       26.91       25.17     28.05 o 
 -11  11  16     1086.18     1119.46     86.73 o 
 -10  11  16        1.61       10.01     25.62 o 
  -9  11  16     1340.50     1552.50     94.16 o 
  -8  11  16      876.43      910.21     61.26 o 
  -7  11  16      129.71      157.00     17.03 o 
  -6  11  16     1374.93     1399.69     53.83 o 
  -5  11  16      347.04      340.86     30.02 o 
  -4  11  16      515.38      618.18     38.82 o 
  -3  11  16      965.24     1094.44     57.77 o 
  -9  12  16        3.84       12.58     22.29 o 
  -8  12  16        0.87        7.43     18.95 o 
  -7  12  16        6.75       31.39     17.89 o 
  -6  12  16        0.20       -5.76     15.16 o 
  -5  12  16        6.87       33.05     16.07 o 
 -17   1  17     1329.69     1460.54     72.92 o 
 -16   1  17       43.82       42.79     12.75 o 
 -15   1  17     1430.47     1461.95     39.65 o 
 -14   1  17     2378.92     2373.13     54.82 o 
 -13   1  17       50.14       57.20     11.46 o 
 -12   1  17     3353.43     3389.89     62.51 o 
 -11   1  17     2389.14     2377.29     45.58 o 
 -10   1  17      966.84     1003.33     22.98 o 
  -9   1  17     5502.08     5517.50     94.37 o 
  -8   1  17     2212.26     2226.28     44.09 o 
  -7   1  17      724.79      708.09     19.03 o 
  -6   1  17     4979.68     4827.68     94.15 o 
  -5   1  17      344.57      345.31     14.68 o 
  -4   1  17     2864.38     2733.42     64.22 o 
  -3   1  17     3495.23     3209.92     75.03 o 
  -2   1  17        3.81        9.75      9.60 o 
  -1   1  17     1927.46     1846.70     57.66 o 
   0   1  17     1173.27     1110.07     36.92 o 
   1   1  17      216.71      173.50     34.65 o 
   2   1  17     1179.02     1296.69     75.89 o 
 -16   2  17      135.06      150.04     16.61 o 
 -15   2  17      137.75      134.63     14.00 o 
 -14   2  17       24.88       46.27     10.77 o 
 -13   2  17      396.36      356.92     15.45 o 
 -12   2  17      110.74       91.93      9.12 o 
 -11   2  17      247.91      259.47     11.58 o 
 -10   2  17      404.43      372.84     13.05 o 
  -9   2  17        4.04        5.66      5.48 o 
  -8   2  17      321.07      304.01     11.13 o 
  -7   2  17      286.54      287.23     10.85 o 
  -6   2  17        5.04        6.43      6.05 o 
  -5   2  17      597.27      543.06     18.81 o 
  -4   2  17      157.65      136.13     14.20 o 
  -3   2  17       82.97       69.34      9.04 o 
  -2   2  17       45.95       38.94      7.78 o 
  -1   2  17        3.79        7.40      9.01 o 
   0   2  17       30.23       31.14     10.77 o 
   1   2  17      129.96      117.97     32.52 o 
   2   2  17        6.83        0.52     21.82 o 
 -16   3  17       52.07       58.29     15.85 o 
 -15   3  17     1028.47     1071.10     32.79 o 
 -14   3  17     1610.49     1625.97     41.84 o 
 -13   3  17        0.49       -0.68      8.03 o 
 -12   3  17     2209.91     2243.81     44.40 o 
 -11   3  17     2394.95     2360.49     45.65 o 
 -10   3  17      629.62      654.61     17.83 o 
  -9   3  17     4178.44     4045.29     71.16 o 
  -8   3  17     1190.03     1244.50     27.17 o 
  -7   3  17     1547.20     1534.60     36.02 o 
  -6   3  17     4749.60     4676.66    102.46 o 
  -5   3  17      133.38      132.78      9.45 o 
  -4   3  17     1934.74     1797.38     42.42 o 
  -3   3  17     2154.86     2043.31     55.76 o 
  -2   3  17        3.66       15.29      8.18 o 
  -1   3  17     1472.40     1402.98     40.78 o 
   0   3  17     1168.78     1143.48     36.77 o 
   1   3  17      109.32       98.72     19.27 o 
   2   3  17      857.71      837.79     69.89 o 
 -16   4  17      589.75      674.55     40.62 o 
 -15   4  17      277.31      280.37     19.76 o 
 -14   4  17       92.11       91.07     12.35 o 
 -13   4  17      789.04      780.00     23.78 o 
 -12   4  17      282.50      264.78     13.44 o 
 -11   4  17      391.47      387.56     17.14 o 
 -10   4  17      938.29      919.68     22.25 o 
  -9   4  17       17.42       17.62      5.86 o 
  -8   4  17     1434.26     1377.18     33.61 o 
  -7   4  17      777.27      765.91     21.72 o 
  -6   4  17      216.09      200.08     14.52 o 
  -5   4  17      984.03      932.81     29.55 o 
  -4   4  17      497.57      473.13     20.46 o 
  -3   4  17       49.25       37.25      8.45 o 
  -2   4  17     1033.72      985.13     35.78 o 
  -1   4  17      143.28      114.57     13.66 o 
   0   4  17      274.26      270.94     32.87 o 
   1   4  17      219.57      228.81     57.54 o 
 -16   5  17        5.73      -12.20     17.88 o 
 -15   5  17      631.63      655.65     46.20 o 
 -14   5  17     1102.99     1131.07     33.51 o 
 -13   5  17        8.27       17.97      8.96 o 
 -12   5  17     1317.92     1309.28     32.42 o 
 -11   5  17     1639.45     1670.72     37.49 o 
 -10   5  17      441.91      459.25     15.23 o 
  -9   5  17     2878.75     2999.44     55.02 o 
  -8   5  17      617.63      628.96     20.38 o 
  -7   5  17      911.33      912.82     23.60 o 
  -6   5  17     2341.48     2332.88     53.86 o 
  -5   5  17      184.98      206.43     15.67 o 
  -4   5  17     1078.41     1058.89     38.28 o 
  -3   5  17     1282.80     1240.34     38.32 o 
  -2   5  17        1.50        0.40      9.01 o 
  -1   5  17      707.76      659.42     27.68 o 
   0   5  17      586.56      616.53     33.84 o 
   1   5  17      103.71       93.29     23.34 o 
 -15   6  17      392.05      423.99     32.45 o 
 -14   6  17      236.33      283.76     25.07 o 
 -13   6  17     1439.56     1489.99     36.75 o 
 -12   6  17      189.54      192.82     12.87 o 
 -11   6  17      801.42      829.02     24.08 o 
 -10   6  17     1433.75     1449.35     31.79 o 
  -9   6  17       37.12       45.53      8.13 o 
  -8   6  17     1103.32     1116.80     35.69 o 
  -7   6  17     1190.09     1189.49     39.89 o 
  -6   6  17       21.54       11.24     10.17 o 
  -5   6  17     2062.27     2028.55     65.65 o 
  -4   6  17      682.56      664.95     30.67 o 
  -3   6  17      331.66      327.58     24.56 o 
  -2   6  17      997.99      952.04     35.71 o 
  -1   6  17      215.63      213.25     21.40 o 
   0   6  17      310.73      354.18     34.04 o 
 -15   7  17      354.41      420.18     32.26 o 
 -14   7  17      606.88      644.75     44.40 o 
 -13   7  17       13.89       21.84     11.71 o 
 -12   7  17      717.45      779.07     26.05 o 
 -11   7  17      299.62      326.59     16.74 o 
 -10   7  17      203.63      211.58     13.56 o 
  -9   7  17      595.98      603.07     22.20 o 
  -8   7  17      460.08      497.56     18.75 o 
  -7   7  17      218.41      230.58     16.61 o 
  -6   7  17     1321.41     1399.93     49.27 o 
  -5   7  17       65.63       53.76     12.93 o 
  -4   7  17      567.25      581.33     49.71 o 
  -3   7  17      619.45      622.43     24.02 o 
  -2   7  17        0.01        3.33      9.64 o 
  -1   7  17      326.31      329.77     39.63 o 
   0   7  17      154.41      155.80     24.98 o 
 -14   8  17      251.59      270.40     31.16 o 
 -13   8  17     1349.81     1511.41     71.27 o 
 -12   8  17      202.42      261.99     24.49 o 
 -11   8  17      940.65      978.64     40.91 o 
 -10   8  17     2009.90     2157.96     50.59 o 
  -9   8  17       66.07       74.81     10.39 o 
  -8   8  17     1388.77     1476.52     36.42 o 
  -7   8  17     1011.97     1009.61     32.81 o 
  -6   8  17       64.23       69.59      9.41 o 
  -5   8  17     1482.99     1468.39     43.16 o 
  -4   8  17      718.22      710.26     25.16 o 
  -3   8  17      198.08      185.55     13.39 o 
  -2   8  17     1267.24     1249.64     41.89 o 
  -1   8  17      117.48      128.79     31.08 o 
 -13   9  17        0.64       -7.28     29.26 o 
 -12   9  17      115.24      123.73     39.57 o 
 -11   9  17      195.32      197.42     43.21 o 
 -10   9  17       69.14       76.56     12.27 o 
  -9   9  17      143.18      147.34     13.22 o 
  -8   9  17        2.22       18.59      8.24 o 
  -7   9  17       56.57       62.26     11.93 o 
  -6   9  17      239.09      268.20     15.63 o 
  -5   9  17       27.48       25.10      8.29 o 
  -4   9  17      135.15      139.72     11.73 o 
  -3   9  17      156.26      157.03     10.25 o 
  -2   9  17        1.99        6.90     15.21 o 
 -12  10  17      176.05      130.55     39.88 o 
 -11  10  17      731.50      798.16     70.66 o 
 -10  10  17     1144.50     1249.70     86.43 o 
  -9  10  17       36.54       49.58     25.93 o 
  -8  10  17     1046.94     1108.15     51.93 o 
  -7  10  17     1046.87     1114.83     37.71 o 
  -6  10  17       59.08       59.07      9.06 o 
  -5  10  17     1522.19     1634.74     43.88 o 
  -4  10  17      300.22      278.94     18.14 o 
  -3  10  17      237.76      245.68     25.46 o 
 -10  11  17        0.26        1.97     24.41 o 
  -9  11  17        1.87       10.77     20.32 o 
  -8  11  17        0.41       20.77     17.89 o 
  -7  11  17       21.11       20.47     16.22 o 
  -6  11  17       10.67       37.60     15.31 o 
  -5  11  17        9.27       -0.45     13.19 o 
 -16   0  18     1769.53     2029.76     86.29 o 
 -15   0  18      298.66      321.20     24.62 o 
 -14   0  18     1538.79     1573.18     56.31 o 
 -13   0  18     2957.30     3002.11     80.33 o 
 -12   0  18        2.81       18.07     10.05 o 
 -11   0  18     3238.97     3270.87     84.42 o 
 -10   0  18     2841.28     2875.29     74.78 o 
  -9   0  18       35.77       26.96      8.69 o 
  -8   0  18     3709.71     3610.47    102.06 o 
  -7   0  18     2537.88     2558.19     75.07 o 
  -6   0  18     1216.40     1148.84     38.91 o 
  -5   0  18     4156.24     3978.85    115.41 o 
  -4   0  18      415.75      364.59     27.01 o 
  -3   0  18     1527.32     1497.10     66.49 o 
  -2   0  18     1833.61     1804.08     78.89 o 
  -1   0  18       31.28       15.81     16.76 o 
   0   0  18     1165.80     1104.29     93.40 o 
   1   0  18      831.85      847.89     83.24 o 
 -16   1  18        4.86       13.71     13.10 o 
 -15   1  18       32.17       36.75     10.62 o 
 -14   1  18       69.67       65.28     10.70 o 
 -13   1  18       40.77       56.83      8.64 o 
 -12   1  18      109.99      102.55      9.06 o 
 -11   1  18        0.75       -1.15      6.21 o 
 -10   1  18       23.42       29.91      6.40 o 
  -9   1  18      130.14      125.04      7.99 o 
  -8   1  18       25.89       24.96      5.88 o 
  -7   1  18       54.33       59.06      6.61 o 
  -6   1  18       75.57       72.52      8.20 o 
  -5   1  18        7.03       -1.82      6.31 o 
  -4   1  18       15.42       14.96      7.28 o 
  -3   1  18        4.27        5.78      7.69 o 
  -2   1  18       27.80       14.82     10.40 o 
  -1   1  18       19.26       21.01     11.42 o 
   0   1  18        8.03       -1.65     19.23 o 
   1   1  18        1.24        4.46     21.20 o 
 -16   2  18     1651.04     1849.95     57.08 o 
 -15   2  18      231.63      250.17     16.10 o 
 -14   2  18     1240.42     1284.40     34.58 o 
 -13   2  18     2481.07     2483.72     51.71 o 
 -12   2  18      127.65      135.46      9.62 o 
 -11   2  18     2841.89     2770.18     51.81 o 
 -10   2  18     2643.85     2674.05     49.78 o 
  -9   2  18      376.28      379.70     12.59 o 
  -8   2  18     3179.17     3264.18     61.84 o 
  -7   2  18     1345.39     1359.44     30.91 o 
  -6   2  18      963.40      894.71     28.64 o 
  -5   2  18     4122.22     4017.50     89.95 o 
  -4   2  18      491.61      484.59     18.64 o 
  -3   2  18     1420.12     1342.22     37.37 o 
  -2   2  18     1948.07     1844.62     49.08 o 
  -1   2  18       46.10       38.30      9.45 o 
   0   2  18      825.61      874.45     42.08 o 
   1   2  18      582.14      572.34     34.45 o 
 -16   3  18        7.93       -4.69     13.47 o 
 -15   3  18      349.71      382.76     19.27 o 
 -14   3  18      181.11      179.95     13.88 o 
 -13   3  18       26.00       33.50      8.82 o 
 -12   3  18      443.69      451.70     20.80 o 
 -11   3  18      156.26      154.52      9.66 o 
 -10   3  18      315.87      312.82     11.90 o 
  -9   3  18      676.86      670.00     17.16 o 
  -8   3  18       28.27       30.70      5.58 o 
  -7   3  18      424.98      432.18     24.51 o 
  -6   3  18      363.89      344.20     14.32 o 
  -5   3  18        9.68        6.92      6.04 o 
  -4   3  18      308.34      259.37     12.90 o 
  -3   3  18      205.82      194.03     11.32 o 
  -2   3  18       16.24       12.48      7.47 o 
  -1   3  18      247.20      227.96     23.01 o 
   0   3  18       56.51       62.73     16.63 o 
 -16   4  18      898.04     1030.50     40.19 o 
 -15   4  18      243.09      254.93     17.79 o 
 -14   4  18      623.47      628.30     23.38 o 
 -13   4  18     1642.30     1695.19     39.04 o 
 -12   4  18       51.66       45.28      8.62 o 
 -11   4  18     2120.85     2232.62     43.62 o 
 -10   4  18     1761.83     1776.32     35.77 o 
  -9   4  18      416.47      402.39     13.08 o 
  -8   4  18     2954.10     2964.65     63.19 o 
  -7   4  18     1071.06     1076.56     27.63 o 
  -6   4  18      708.27      682.76     24.44 o 
  -5   4  18     1804.54     1756.11     47.19 o 
  -4   4  18      293.21      280.44     18.09 o 
  -3   4  18      687.90      645.51     22.75 o 
  -2   4  18     1183.60     1068.14     36.07 o 
  -1   4  18       45.30       54.57     14.87 o 
   0   4  18      719.15      675.70     43.30 o 
 -15   5  18      549.10      616.01     29.37 o 
 -14   5  18      329.97      336.09     17.93 o 
 -13   5  18       60.92       51.99     10.03 o 
 -12   5  18      853.66      920.81     25.56 o 
 -11   5  18      100.85      122.38     11.48 o 
 -10   5  18      704.23      730.13     19.58 o 
  -9   5  18     1454.77     1472.55     30.61 o 
  -8   5  18      146.95      142.49     10.29 o 
  -7   5  18      496.59      461.30     19.33 o 
  -6   5  18      915.33      931.44     32.24 o 
  -5   5  18        1.87        9.48     10.09 o 
  -4   5  18      979.94      902.52     36.50 o 
  -3   5  18      446.06      351.80     18.10 o 
  -2   5  18       33.27       21.97      9.77 o 
  -1   5  18      578.57      584.00     65.20 o 
   0   5  18       77.94       60.92     20.19 o 
 -15   6  18       60.53       62.23     20.75 o 
 -14   6  18      487.77      526.23     26.78 o 
 -13   6  18      842.83      925.42     26.94 o 
 -12   6  18        8.28        8.56      8.62 o 
 -11   6  18     1044.94     1077.92     27.91 o 
 -10   6  18      714.48      734.75     22.78 o 
  -9   6  18       72.14       61.98      8.63 o 
  -8   6  18      880.01      873.96     36.92 o 
  -7   6  18      644.25      621.09     28.93 o 
  -6   6  18      324.98      361.56     23.46 o 
  -5   6  18     1218.54     1211.00     57.26 o 
  -4   6  18       92.02       65.11     13.19 o 
  -3   6  18      403.39      375.51     18.96 o 
  -2   6  18      439.19      470.51     29.81 o 
  -1   6  18        6.21       23.96     23.35 o 
 -14   7  18      450.17      496.88     40.14 o 
 -13   7  18      173.96      164.54     16.74 o 
 -12   7  18     1387.14     1516.18     43.65 o 
 -11   7  18      302.72      307.58     16.04 o 
 -10   7  18      361.97      374.25     16.75 o 
  -9   7  18     1684.79     1816.19     42.24 o 
  -8   7  18      154.39      159.05     13.91 o 
  -7   7  18      794.15      804.77     42.37 o 
  -6   7  18      888.73      879.63     36.06 o 
  -5   7  18        3.33       13.37     10.65 o 
  -4   7  18     1089.93     1176.77     44.66 o 
  -3   7  18      634.46      629.37     25.19 o 
  -2   7  18      114.75      129.85     21.78 o 
  -1   7  18      675.91      747.24     44.29 o 
 -13   8  18      125.62      155.91     20.54 o 
 -12   8  18        1.66        5.05     11.55 o 
 -11   8  18      324.70      373.47     23.81 o 
 -10   8  18      224.00      244.95     14.66 o 
  -9   8  18       43.66       40.05      9.51 o 
  -8   8  18      269.64      271.43     14.62 o 
  -7   8  18      246.95      251.86     16.52 o 
  -6   8  18       68.30       77.33     15.55 o 
  -5   8  18      387.45      413.86     28.97 o 
  -4   8  18       39.70       39.69     13.00 o 
  -3   8  18      165.58      204.77     16.98 o 
  -2   8  18      134.42      131.06     21.77 o 
 -12   9  18     1243.43     1651.06    109.63 o 
 -11   9  18      274.11      327.25     25.13 o 
 -10   9  18      528.27      522.95     24.69 o 
  -9   9  18     1524.73     1697.43     44.54 o 
  -8   9  18      135.31      135.68     15.32 o 
  -7   9  18      722.80      745.01     26.79 o 
  -6   9  18     1055.39     1137.65     35.08 o 
  -5   9  18       11.01       15.31     11.54 o 
  -4   9  18      970.97     1061.44     51.21 o 
  -3   9  18      336.77      295.38     37.75 o 
 -11  10  18       52.51       44.58     30.02 o 
 -10  10  18       25.69       42.91     28.81 o 
  -9  10  18        5.36        0.61     20.77 o 
  -8  10  18       33.60       46.25     19.26 o 
  -7  10  18        6.46       12.09      9.90 o 
  -6  10  18       24.74       33.53      9.80 o 
  -5  10  18       36.64       67.33     17.37 o 
 -16   1  19      478.66      553.97     29.09 o 
 -15   1  19     2032.90     2254.58     57.37 o 
 -14   1  19      342.52      293.19     15.51 o 
 -13   1  19     1095.96     1149.33     27.18 o 
 -12   1  19     2686.31     2799.98     52.72 o 
 -11   1  19      206.87      223.51     10.68 o 
 -10   1  19     2480.38     2556.65     47.82 o 
  -9   1  19     2484.78     2529.50     47.15 o 
  -8   1  19        2.27        2.38      5.65 o 
  -7   1  19     2713.46     2755.81     56.84 o 
  -6   1  19     1266.08     1256.23     31.80 o 
  -5   1  19      639.45      594.41     27.09 o 
  -4   1  19     2581.04     2475.19     59.79 o 
  -3   1  19      402.98      376.04     17.61 o 
  -2   1  19      572.02      542.24     22.34 o 
  -1   1  19     1090.11     1097.14     52.90 o 
 -16   2  19      140.01      140.82     22.96 o 
 -15   2  19        6.46        2.46     11.89 o 
 -14   2  19      161.09      142.02     12.09 o 
 -13   2  19      165.04      189.40     11.18 o 
 -12   2  19       19.97       15.06      7.15 o 
 -11   2  19      121.15      121.60      8.75 o 
 -10   2  19       44.38       56.96      6.88 o 
  -9   2  19       47.64       41.16      6.11 o 
  -8   2  19      442.12      462.86     18.20 o 
  -7   2  19       70.24       73.14      6.81 o 
  -6   2  19       91.44       80.11      9.24 o 
  -5   2  19       43.32       37.87      7.75 o 
  -4   2  19        1.66        5.68      6.92 o 
  -3   2  19       58.78       45.44      9.28 o 
  -2   2  19      111.07      125.16     12.67 o 
  -1   2  19        1.04        5.11     13.27 o 
 -16   3  19      197.94      236.46     19.91 o 
 -15   3  19     1375.08     1526.82     48.12 o 
 -14   3  19      403.28      442.63     17.69 o 
 -13   3  19      846.39      878.67     24.40 o 
 -12   3  19     2134.54     2237.45     44.04 o 
 -11   3  19       38.73       37.17      7.41 o 
 -10   3  19     2539.58     2639.55     49.29 o 
  -9   3  19     1618.14     1665.46     33.25 o 
  -8   3  19       16.64       18.72      5.44 o 
  -7   3  19     1962.87     1993.90     48.65 o 
  -6   3  19     1165.03     1209.74     30.79 o 
  -5   3  19      286.08      277.33     16.10 o 
  -4   3  19     1884.16     1820.02     46.44 o 
  -3   3  19      371.50      381.63     17.45 o 
  -2   3  19      365.45      322.26     19.62 o 
  -1   3  19      923.00      923.15     42.18 o 
 -15   4  19        7.70       10.54     13.20 o 
 -14   4  19      216.25      226.31     16.01 o 
 -13   4  19      315.01      317.83     15.04 o 
 -12   4  19       13.19       17.18      7.58 o 
 -11   4  19      792.77      857.53     21.73 o 
 -10   4  19      232.55      251.85     12.49 o 
  -9   4  19      444.99      435.93     13.43 o 
  -8   4  19      717.24      716.83     21.32 o 
  -7   4  19      104.02      105.20     11.32 o 
  -6   4  19      189.84      160.47     13.66 o 
  -5   4  19      884.99      850.23     30.61 o 
  -4   4  19       16.58       24.08      7.52 o 
  -3   4  19      371.08      331.62     15.36 o 
  -2   4  19      175.22      152.75     21.78 o 
  -1   4  19       14.25       22.55     17.21 o 
 -15   5  19      799.76      891.24     34.90 o 
 -14   5  19      246.74      245.74     15.25 o 
 -13   5  19      436.33      466.22     18.21 o 
 -12   5  19     1207.66     1305.37     31.83 o 
 -11   5  19       31.14       34.80      7.81 o 
 -10   5  19     1467.23     1566.78     32.71 o 
  -9   5  19      998.30     1080.35     24.27 o 
  -8   5  19        6.24        4.50      6.98 o 
  -7   5  19     1054.93     1066.54     35.31 o 
  -6   5  19      561.32      543.38     26.41 o 
  -5   5  19      122.21      107.39     14.09 o 
  -4   5  19      932.03      955.71     38.32 o 
  -3   5  19      237.94      228.54     17.01 o 
  -2   5  19      291.62      262.53     26.86 o 
 -14   6  19      555.93      637.30     29.17 o 
 -13   6  19      581.12      650.30     23.61 o 
 -12   6  19       53.35       42.33      9.55 o 
 -11   6  19      831.28      874.93     26.09 o 
 -10   6  19      370.11      398.12     16.32 o 
  -9   6  19      161.51      148.20     11.99 o 
  -8   6  19     1552.20     1628.31     47.49 o 
  -7   6  19      147.19      156.33     15.99 o 
  -6   6  19      716.18      741.58     32.54 o 
  -5   6  19      879.44      863.06     35.69 o 
  -4   6  19        6.74       -5.22     10.28 o 
  -3   6  19      519.02      447.57     31.49 o 
  -2   6  19      417.50      396.33     31.96 o 
 -14   7  19       40.92       49.14     15.66 o 
 -13   7  19      177.01      207.15     17.89 o 
 -12   7  19      352.28      389.63     19.21 o 
 -11   7  19       33.82       32.72     10.00 o 
 -10   7  19      454.96      477.84     18.66 o 
  -9   7  19      435.30      489.28     17.83 o 
  -8   7  19        3.15        2.22      8.83 o 
  -7   7  19      560.57      594.50     30.91 o 
  -6   7  19      426.01      475.81     28.56 o 
  -5   7  19      112.86      130.03     24.14 o 
  -4   7  19      404.11      400.36     30.05 o 
  -3   7  19       13.96        6.24     14.63 o 
 -13   8  19      705.68      788.74     46.13 o 
 -12   8  19       10.87       20.41     12.11 o 
 -11   8  19     1130.40     1339.98     38.71 o 
 -10   8  19      388.95      416.89     17.89 o 
  -9   8  19      311.57      331.55     21.91 o 
  -8   8  19     1216.30     1321.39     39.80 o 
  -7   8  19      142.62      136.32     16.01 o 
  -6   8  19      480.83      453.95     31.14 o 
  -5   8  19      937.21      975.87     48.03 o 
  -4   8  19        0.44        4.45     14.97 o 
 -11   9  19        7.64       -1.27     11.22 o 
 -10   9  19      115.08      123.21     15.67 o 
  -9   9  19       75.09       95.70     15.26 o 
  -8   9  19        4.74       19.40     10.13 o 
  -7   9  19      175.86      187.55     21.49 o 
  -6   9  19       86.49       99.95     18.56 o 
  -5   9  19        9.52       29.97     15.56 o 
 -16   0  20      558.55      623.93     40.47 o 
 -15   0  20      182.26      183.40     23.85 o 
 -14   0  20     1799.28     2009.40     58.42 o 
 -13   0  20      603.25      644.08     26.76 o 
 -12   0  20      340.35      349.87     18.75 o 
 -11   0  20     2567.66     2694.01     71.47 o 
 -10   0  20      352.50      370.11     18.14 o 
  -9   0  20     1483.51     1561.25     45.08 o 
  -8   0  20     2220.02     2312.76     69.31 o 
  -7   0  20        2.91       -3.82     10.66 o 
  -6   0  20     2285.00     2381.53     71.51 o 
  -5   0  20      991.92      960.74     43.72 o 
  -4   0  20      136.48       95.93     16.32 o 
  -3   0  20     1350.65     1323.97     59.21 o 
  -2   0  20      385.45      405.05     43.37 o 
 -16   1  20       58.99       54.44     23.46 o 
 -15   1  20       38.05       47.00     12.79 o 
 -14   1  20        2.24       -3.74      8.44 o 
 -13   1  20        7.40       11.86      7.30 o 
 -12   1  20       65.55       71.54      8.11 o 
 -11   1  20        0.30       -4.55      6.07 o 
 -10   1  20       96.55       86.92      9.77 o 
  -9   1  20       35.57       42.51      6.45 o 
  -8   1  20        0.61        6.05      6.72 o 
  -7   1  20        5.09       -0.28      5.52 o 
  -6   1  20        5.06       -4.07      5.55 o 
  -5   1  20       18.49       13.99      6.20 o 
  -4   1  20       22.98       12.35      7.84 o 
  -3   1  20        2.23      -11.47     10.60 o 
  -2   1  20       19.37       21.71     13.27 o 
 -15   2  20      101.14      111.29     14.88 o 
 -14   2  20     1558.02     1688.54     48.31 o 
 -13   2  20      542.26      569.67     17.65 o 
 -12   2  20      421.23      435.80     14.86 o 
 -11   2  20     2206.59     2358.73     45.09 o 
 -10   2  20       76.12       75.61      9.70 o 
  -9   2  20     1697.22     1778.45     35.14 o 
  -8   2  20     2003.84     2126.64     42.78 o 
  -7   2  20       34.54       44.59      7.90 o 
  -6   2  20     1759.02     1742.83     38.68 o 
  -5   2  20     1214.59     1218.21     33.70 o 
  -4   2  20       89.45       86.32      9.97 o 
  -3   2  20     1204.33     1252.34     63.03 o 
  -2   2  20      265.01      234.04     31.29 o 
 -15   3  20      312.29      383.34     22.08 o 
 -14   3  20       26.81       30.55     10.66 o 
 -13   3  20      279.41      309.92     16.26 o 
 -12   3  20      226.21      242.52     12.93 o 
 -11   3  20       54.77       44.69      7.25 o 
 -10   3  20      356.95      376.85     12.96 o 
  -9   3  20      217.67      210.24      9.55 o 
  -8   3  20       45.46       40.64      5.83 o 
  -7   3  20      299.45      314.58     14.11 o 
  -6   3  20       65.29       50.20      7.73 o 
  -5   3  20      125.52      117.16     12.90 o 
  -4   3  20      229.20      205.91     15.34 o 
  -3   3  20        7.77        0.94     11.50 o 
  -2   3  20      100.80       77.99     16.02 o 
 -15   4  20       61.53       72.24     14.26 o 
 -14   4  20     1234.54     1330.56     38.66 o 
 -13   4  20      362.72      411.21     17.26 o 
 -12   4  20      548.35      583.86     17.80 o 
 -11   4  20     1673.08     1793.90     36.45 o 
 -10   4  20       33.47       41.27      6.91 o 
  -9   4  20      960.70      995.53     22.50 o 
  -8   4  20     1129.24     1190.95     30.16 o 
  -7   4  20       51.46       67.20     10.13 o 
  -6   4  20      962.70      962.65     32.82 o 
  -5   4  20      736.17      728.64     23.13 o 
  -4   4  20       67.25       50.67     10.83 o 
  -3   4  20      965.28      894.95     46.77 o 
 -14   5  20        7.31       14.03     10.72 o 
 -13   5  20      471.63      444.38     20.50 o 
 -12   5  20      606.51      663.34     21.14 o 
 -11   5  20       11.28        0.94      6.82 o 
 -10   5  20      770.51      789.13     20.16 o 
  -9   5  20      484.44      547.03     15.55 o 
  -8   5  20      128.85      130.36     11.50 o 
  -7   5  20      717.05      728.74     31.40 o 
  -6   5  20       95.08       77.98     12.96 o 
  -5   5  20      231.95      209.70     22.08 o 
  -4   5  20      566.51      586.43     35.73 o 
  -3   5  20        5.86       16.05     14.72 o 
 -14   6  20      497.67      594.32     27.18 o 
 -13   6  20      154.02      156.92     14.35 o 
 -12   6  20      132.39      134.41     14.33 o 
 -11   6  20      849.41      919.93     26.72 o 
 -10   6  20       69.76       77.24      9.30 o 
  -9   6  20      512.82      542.32     24.60 o 
  -8   6  20      628.98      682.49     30.41 o 
  -7   6  20        0.30       -8.96     10.19 o 
  -6   6  20      602.62      618.68     35.77 o 
  -5   6  20      310.10      341.95     27.07 o 
  -4   6  20       36.20       64.00     17.07 o 
 -13   7  20      448.39      456.80     23.62 o 
 -12   7  20      728.29      881.37     32.54 o 
 -11   7  20       13.79        1.17     10.90 o 
 -10   7  20      838.44      941.71     29.12 o 
  -9   7  20      409.03      448.45     23.98 o 
  -8   7  20      118.05      105.17     23.50 o 
  -7   7  20      889.40      949.61     46.41 o 
  -6   7  20      141.16      139.32     19.82 o 
  -5   7  20      450.45      498.86     32.96 o 
 -11   8  20      329.48      388.64     23.48 o 
 -10   8  20       34.36       32.92     12.00 o 
  -9   8  20      140.02      157.93     15.12 o 
  -8   8  20      213.57      256.77     46.32 o 
  -7   8  20        0.36        0.60     21.38 o 
  -6   8  20      247.76      286.43     25.06 o 
 -15   1  21      920.86     1038.20     36.05 o 
 -14   1  21        8.89       -0.10      8.77 o 
 -13   1  21     1510.52     1579.06     38.79 o 
 -12   1  21     1024.22     1121.60     25.91 o 
 -11   1  21      266.13      279.61     11.60 o 
 -10   1  21     2230.26     2407.90     45.63 o 
  -9   1  21      153.50      164.18      8.93 o 
  -8   1  21      904.45      934.34     23.97 o 
  -7   1  21     1699.69     1804.12     39.84 o 
  -6   1  21       15.85       23.71      9.80 o 
  -5   1  21     1150.19     1146.50     31.55 o 
  -4   1  21      827.69      813.37     29.31 o 
  -3   1  21       20.44       20.86      9.89 o 
 -15   2  21       63.74       83.61     14.82 o 
 -14   2  21       63.63       46.30     10.81 o 
 -13   2  21        0.83        3.18      8.24 o 
 -12   2  21       51.11       57.00      7.86 o 
 -11   2  21      141.92      137.51      9.12 o 
 -10   2  21        0.00        0.84      5.80 o 
  -9   2  21      127.59      131.50      8.20 o 
  -8   2  21       48.16       33.36      6.19 o 
  -7   2  21        4.71        4.00      5.53 o 
  -6   2  21       50.18       46.64      6.80 o 
  -5   2  21       25.27       21.24      7.23 o 
  -4   2  21       33.05       30.12     13.60 o 
 -14   3  21       65.90       63.88     11.57 o 
 -13   3  21     1318.65     1507.95     37.75 o 
 -12   3  21      422.27      448.94     16.23 o 
 -11   3  21      320.32      332.70     14.32 o 
 -10   3  21     1694.51     1851.59     36.75 o 
  -9   3  21      264.04      286.80     10.99 o 
  -8   3  21      495.13      516.90     15.16 o 
  -7   3  21     1325.28     1416.34     38.10 o 
  -6   3  21       15.37       27.11     11.34 o 
  -5   3  21      853.33      836.11     29.09 o 
  -4   3  21      739.73      784.83     35.33 o 
 -14   4  21      343.01      386.29     19.30 o 
 -13   4  21       18.54       12.22     10.09 o 
 -12   4  21      411.07      448.56     17.75 o 
 -11   4  21      283.87      310.61     13.32 o 
 -10   4  21        6.57        2.35      8.07 o 
  -9   4  21      337.47      364.99     12.26 o 
  -8   4  21      424.71      461.18     17.54 o 
  -7   4  21        8.05       14.24     10.13 o 
  -6   4  21      295.77      308.71     28.27 o 
  -5   4  21       69.14       48.95     14.73 o 
  -4   4  21       85.30       75.25     17.24 o 
 -13   5  21      723.56      871.55     34.09 o 
 -12   5  21      389.47      453.60     18.11 o 
 -11   5  21      254.58      291.76     14.14 o 
 -10   5  21      998.89     1127.06     27.26 o 
  -9   5  21       46.60       49.08     16.59 o 
  -8   5  21      192.83      163.34     20.22 o 
  -7   5  21      657.93      720.72     74.45 o 
  -6   5  21       34.05       34.16     14.57 o 
  -5   5  21      564.57      600.51     46.63 o 
 -12   6  21      286.25      299.85     18.29 o 
 -11   6  21      545.79      582.82     23.87 o 
 -10   6  21        2.11        7.71      8.67 o 
  -9   6  21      741.71      840.20     35.59 o 
  -8   6  21      461.89      415.93     28.98 o 
  -7   6  21       35.79       37.40     14.50 o 
  -6   6  21      522.32      513.16     32.35 o 
 -11   7  21       39.05       28.53     11.26 o 
 -10   7  21      450.09      514.13     22.39 o 
  -9   7  21       67.63       83.97     14.92 o 
  -8   7  21      192.53      204.78     22.13 o 
 -14   0  22     1190.26     1404.90     51.39 o 
 -13   0  22        2.89       -3.39     12.38 o 
 -12   0  22     1139.78     1268.64     46.26 o 
 -11   0  22      779.81      803.15     33.81 o 
 -10   0  22      444.21      478.41     24.55 o 
  -9   0  22     1635.34     1821.49     59.91 o 
  -8   0  22      279.18      302.09     21.73 o 
  -7   0  22      352.12      389.75     25.19 o 
  -6   0  22     1090.73     1111.86     48.74 o 
  -5   0  22       38.84       28.56     17.13 o 
 -14   1  22        0.25        3.56      8.29 o 
 -13   1  22       25.61       30.90      9.03 o 
 -12   1  22       10.19       17.96      8.20 o 
 -11   1  22        4.90        3.45      7.35 o 
 -10   1  22       14.06       12.41      7.29 o 
  -9   1  22        2.39       -2.22      6.00 o 
  -8   1  22       10.20       13.09      7.82 o 
  -7   1  22        4.21       -3.53      6.94 o 
  -6   1  22        0.44       -2.61      7.58 o 
  -5   1  22       40.03       37.51      9.27 o 
 -14   2  22      800.35      908.94     27.07 o 
 -13   2  22       12.06       14.63      8.38 o 
 -12   2  22     1138.81     1304.33     33.28 o 
 -11   2  22      776.06      907.74     25.70 o 
 -10   2  22      254.31      263.29     13.09 o 
  -9   2  22     1481.65     1607.90     34.99 o 
  -8   2  22      380.49      414.52     17.46 o 
  -7   2  22      288.63      318.92     17.62 o 
  -6   2  22      918.36      901.82     29.62 o 
 -13   3  22      175.76      224.45     13.56 o 
 -12   3  22       23.91       20.28      8.30 o 
 -11   3  22       82.03      101.81     11.23 o 
 -10   3  22      182.45      219.84     13.10 o 
  -9   3  22       19.24       20.04      6.29 o 
  -8   3  22      133.71      135.20      8.73 o 
  -7   3  22      138.09      162.02     24.07 o 
  -6   3  22        5.84        3.64      7.33 o 
 -12   4  22      679.24      759.92     24.60 o 
 -11   4  22      448.47      506.03     18.26 o 
 -10   4  22       90.90       81.68      8.97 o 
  -9   4  22      725.15      838.65     23.62 o 
  -8   4  22      285.55      322.62     19.05 o 
  -7   4  22      198.12      220.89     21.08 o 
 -11   5  22      215.68      243.24     26.24 o 
 -10   5  22      398.18      431.50     25.50 o 
  -9   5  22        1.11        8.26     13.67 o 
  -8   5  22      330.32      358.15     49.28 o 
 -12   1  23        1.59       -1.30      7.63 o 
 -11   1  23      942.80     1100.21     29.35 o 
 -10   1  23      622.96      757.94     22.78 o 
  -9   1  23      135.21      151.88     11.27 o 
  -8   1  23      912.66     1028.34     29.80 o 
 -11   2  23       14.75       19.57      7.79 o 
 -10   2  23       12.62       24.78      7.70 o 
  -9   2  23       51.77       46.73      8.01 o 
                                                 
